# Supplementary material for: Master regulator analysis of paragangliomas carrying SDHx, VHL, or MAML3 genetic alterations
Source: BMC Cancer. 2019 Jun 24;19:619. doi: 10.1186/s12885-019-5813-z (PMC6591808; doi:10.1186/s12885-019-5813-z)
Supplement: Supplementary file 1 — Dataset S1. SDHB-loss PPGL differential gene expression signature. (CSV 14 kb) [file 12885_2019_5813_MOESM1_ESM.csv]

SDHB_PGL_logFC_Shank	SDHB_PGL_PVal_Shank	symbol
-6.74105679562869	1.8469738059139e-08	CYP17A1
-6.4011285318059	3.27171487280865e-08	C7
-6.01813427657309	7.33388900106689e-07	HSD3B2
-5.78178368024619	2.12385459477058e-08	STAR
-5.58718080805098	6.2897242229249e-08	AADAC
-5.38398769825554	1.55645468760764e-07	AOX1
-5.18737674103411	2.4005411806612e-08	CYP11A1
-5.0143945851446	1.15748858913232e-07	CYP11B1
-5.00826489732395	2.46801381223026e-07	ADH1B
-4.93558808473269	4.52134974445485e-11	GSTA1
-4.7599691885507	2.19263178965341e-08	ARHGAP36
-4.73720554044352	1.73543585291486e-08	MGST1
-4.71768770290603	8.8540996952312e-05	LUM
-4.62211723886202	2.08773673706199e-06	GABRG2
-4.54302168007022	4.52134974445485e-11	SULT2A1
-4.26295695353477	1.47371439509414e-06	DHCR24
-4.21643856911363	3.58230450652515e-07	FSTL5
-4.1763885057774	0.000173365345506015	DCN
-4.12266714049967	1.53783389034874e-11	PNMT
-4.02620015315222	2.34533352173777e-08	NECAB1
-3.9250665486012	3.27171487280865e-08	GRIK1
-3.92413728107431	4.1603648664255e-06	FMO2
-3.82273337234708	3.40692292345084e-07	RGN
-3.62544088249566	1.94272892571294e-06	IGSF10
-3.56425248757419	1.20092015313534e-06	SERPINA5
-3.43072804180947	7.3733347372074e-05	C3
3.37452147678371	9.26882784645709e-08	STC1
-3.35854602367681	0.00047515098343253	C1S
-3.27330247197752	1.36401950308597e-05	PAPSS2
3.26761105460253	0.000230875875066092	AKAP5
-3.24479096530615	0.000259146731557533	STEAP4
-3.24311418711451	0.003983828599322	EPCAM
-3.17727048863582	4.30839710765292e-06	DPT
-3.15297703495571	2.1750943793434e-05	CNTN3
-3.0557882734914	2.39048349040911e-08	APOC1
-3.05253053623698	7.62469334750253e-08	ACSS3
3.02609674871381	1.10327241642863e-07	VWF
-2.99347503734699	2.62918741641365e-05	LYVE1
-2.9915477584887	1.04185530600628e-05	EYA4
-2.98187745614827	7.3733347372074e-05	ABCA8
-2.97910070810366	0.000213422027860078	PENK
-2.93840791226962	4.38103237746668e-07	MAOB
-2.901650980543	9.40566657544558e-09	PAMR1
2.89560461681089	7.6881955048552e-05	ENPP2
-2.8874370731179	2.4005411806612e-08	PON3
-2.86564332345549	8.92301507419349e-07	PCP4
-2.85269618210957	5.70031948276323e-05	RARRES2
-2.82459581000678	7.6881955048552e-05	NPY1R
-2.82304024980309	1.94272892571294e-06	TRHDE
2.80308072734997	4.86166501698941e-06	ELOVL7
-2.78680200473471	9.1510176458962e-05	RGS22
-2.77320843235613	4.52134974445485e-11	NNAT
-2.76394720425752	2.68503729274286e-05	SVEP1
-2.7503183648435	2.39048349040911e-08	C2orf40
2.72398433712049	2.34817918366165e-05	ANGPT2
-2.72346560741711	0.00228020074404785	SERPINF1
-2.69142113597729	0.000277595914067878	LAMA2
2.66174481269163	0.00762006981645344	POSTN
-2.64387090300337	0.00207220506748366	EFEMP1
-2.63180878159467	0.000166224448181779	ALDH1A1
-2.63086198714711	0.00096878270256564	RFX6
-2.62428866643922	0.000368109000373155	FBLN5
-2.62384855560829	0.00673452545176132	SST
-2.59874410449027	2.79921009171896e-05	FGG
-2.57458675603826	4.2916480330099e-12	GRM7
-2.57103043317138	9.26882784645709e-08	ERICH3
-2.57018415482859	1.08615230652933e-05	ANGPTL1
2.54576240688082	0.00133489720023861	LGR5
-2.53736237925638	0.000107353354457137	HGF
-2.48508745152136	0.00031267473512586	SLC16A9
-2.45500308138716	8.46234609860191e-05	GSTA3
2.45497671456238	0.000985620288527725	SPAG6
-2.45149014426909	0.000107353354457137	CPB1
-2.44460381987356	1.25857483183948e-07	GLDN
-2.42969377859008	2.80568325898732e-06	CBLN4
-2.42169772644803	0.000153527327971447	ALAS1
-2.42005529956948	9.20226770558485e-05	TPD52L1
-2.41221280018599	3.9984706384444e-07	LGI1
-2.40958854311226	1.31884345959611e-05	GPX3
2.40863765751944	0.00036782652095253	ARG2
-2.40051420467638	7.45410735213104e-05	KCNMB2
-2.3899286637728	0.000214387241118569	MFAP4
2.35443241949796	6.5880342761815e-05	GAD1
-2.33802531741787	0.00025015150882493	HSD3BP4
-2.3354406341426	3.86459146531214e-12	FAM19A1
-2.33045800729335	0.000154943813271078	GRID2
-2.32691387210957	0.00195522428012002	LDLR
-2.31940864324729	0.000202991411360056	FBLN1
2.31323460870749	4.1603648664255e-06	GJC1
-2.30441078970048	0.00375423916893316	CFH
-2.29043018622654	6.16970403263732e-05	RBP1
-2.28399083027763	0.000171639651413961	NRK
2.28153005517792	0.000578383897491423	FN1
-2.27417919785088	0.00176606358137252	F13A1
-2.27224085983367	0.000364221474419654	ASB4
-2.26376687161217	0.00107724296553958	FGF7
-2.25565241588181	0.00250977607555401	SERPINA3
2.25312162563866	0.000981175952590493	ESM1
-2.2507688227288	7.45118726588634e-11	SYT13
-2.24862003753015	2.17991060717267e-05	RXFP1
-2.24653955001993	0.000148084650491789	LXN
2.23805347751071	0.0202150095114518	CNTNAP4
-2.22779134492817	0.000368109000373155	DDR2
2.22644197388426	2.96776015223296e-05	CNTN4
2.22499857334757	9.2905269711744e-06	NETO2
-2.20554771830379	0.00207262087825267	NOV
-2.18986078972721	0.00020442962887184	GIPC2
2.17921212437694	0.00122832872375367	COX4I2
-2.15989894638147	0.000369669080388548	MAL2
-2.15534972019382	4.84872049310249e-05	NTNG1
-2.15447941219156	5.9706712215925e-05	EPHX1
-2.15435445454104	1.13362816708332e-05	AKR1B1
2.14186550813977	9.68081159327294e-05	CHRNA5
2.13768745092367	0.000128862958303017	NPNT
-2.13745410471579	0.000664445232697092	CLDN1
-2.13471065129982	0.000157667253006479	TLR4
-2.11702695806152	7.26553258971582e-05	EPHX2
-2.10904620759126	2.70022017110964e-07	ADH1A
-2.08513543167663	0.000392327547677314	FMO3
-2.08085917755296	1.30840865109526e-05	CD14
-2.07445851935111	1.80168058929094e-05	TBX3
-2.06954018996274	2.34817918366165e-05	VSIG4
-2.0635047366231	3.16879517105482e-05	HTATIP2
-2.05508419132003	0.00100156526935169	IGSF1
-2.05240292144831	1.95121035053694e-07	FABP3
-2.04794611591809	0.0065619718935974	SPON1
2.04711840759804	0.00701261872418799	SLC7A11
-2.03721546975977	0.0204628467399095	ADGRL3
-2.0304114539491	0.000247017932663408	PLCXD3
2.00532464100747	0.0476316426862624	SLITRK6
-2.00059562307389	7.3733347372074e-05	GPC5
-2.00047774676667	3.0370179436329e-05	NDST3
-1.99333196309336	0.00025015150882493	HPCAL4
-1.99332082839078	0.00248022761382021	DNAJA4
-1.99259934790223	0.0159064081708397	MC2R
-1.9905298199107	5.70031948276323e-05	VIP
1.98487512588111	5.08651204945205e-05	CAV1
-1.97723600009988	0.00255216247902122	LOC101927628
1.97651056778108	0.000511135629576986	FAT1
-1.97346424755138	0.00399785135288782	CD163
1.96574866048278	0.00161081538772466	ELAVL3
-1.96188889900362	0.000321960867817266	PLTP
-1.96158952630179	0.0499977686891655	SPOCK3
-1.95824236988775	0.0202150095114518	BCHE
1.95186038534814	0.00446514649000694	DSP
-1.94815674231372	1.01854020923969e-06	NR1H4
1.94434434656751	0.00933434434297737	TMTC4
-1.93729812681053	0.000400023279462221	TGFBR3
-1.93290554700254	0.00706083797664492	SLC47A1
-1.93060402283971	1.98747199549852e-06	LINC00643
1.92250794632852	0.00395165299087457	SLC18A2
-1.90778237461328	0.000176012124933542	RBM47
-1.90778108597108	4.66847792061323e-05	ADH1C
-1.90330590473248	0.0042848073869245	PI15
-1.89857909133667	0.00161919265907017	FAM198B
1.89610013463107	0.000314230940537569	PFKP
-1.89233663962865	0.0405001587007441	CCL2
-1.88962246968499	3.96810081610397e-05	TCEA3
-1.88807889658583	0.000124428928074442	SDHB
1.88305280139915	0.000199664980420492	ANO1
-1.88280533490984	0.000552118373478517	LRRTM3
-1.87207172091163	0.000131631690179579	VEPH1
-1.86376315394669	3.22573400256114e-05	PRG4
-1.86173107773463	0.00399785135288782	COLGALT2
-1.86113605924621	0.000469868178200415	CCDC68
1.85796191389865	1.33094636805301e-05	SHMT2
-1.85722434136894	0.00176606358137252	ABCA6
-1.85695272528764	0.0157290565575073	CD24
-1.85086890717505	6.36707531532999e-06	SPINT2
-1.84865474354063	0.00768881285126272	DLG2
-1.84793071971541	0.000475502710925004	ACTR3C
-1.8454795450091	0.000578383897491423	KRT19
1.84473155983279	3.73484097081562e-06	ZNF300
-1.83686911480445	0.000218066993210797	GALM
-1.83194389596969	0.00153860476255137	RAB27B
-1.83138529967281	0.00484121519527257	AVPR1A
1.83096802191625	0.000344472726632256	CDH13
-1.83040019778244	2.42084501819985e-05	MAPK13
-1.829936826486	0.00407373110027184	CYBRD1
-1.82585979092746	0.0406925022627708	SORCS3
-1.82408749795318	0.000511135629576986	CYBB
-1.82319763384261	0.00197470998210353	CXCL12
-1.81669455151692	0.000148492914178592	SERPING1
-1.81219140094505	4.60370273593346e-06	SAMD5
-1.8110365177789	0.000141307161139479	MT1F
-1.80963189782518	4.10023724844567e-05	TMEM144
1.80952114089271	0.00961905408922845	TBC1D30
-1.80596090488308	0.000190068999773866	SMOC1
-1.80088668224604	1.99236663502777e-07	APOE
-1.7991469214907	0.0247593240733942	SLC16A12
-1.79632366230185	0.000321140748873857	CCDC69
-1.79559201539917	0.0017904716558885	PDE8B
1.79145212422357	0.00678017123691195	AQP1
1.78723605705954	0.00226044440171153	LEF1
-1.78078792359714	0.00994870127513624	KLHL4
-1.77594692931195	0.0300821013038475	SLC38A11
1.77559959325987	0.00033374689700615	ANO2
-1.77523688041444	6.46921930796736e-05	CACNA1E
-1.77409020776771	5.9706712215925e-05	RARRES1
-1.77154715238525	0.00129672345633629	FDX1
1.76645577316186	0.00237784891339352	EDNRA
1.76372742902555	0.000107434142161427	CDON
-1.76080975846108	0.00135207943648384	BMP5
1.7585252878946	0.00266996328101054	GFRA2
1.75684327917704	9.80372148101094e-06	TBL1X
1.75469956527718	0.00678017123691195	MDGA2
1.75304016103153	0.021128840301686	SULF1
-1.74818433132803	0.0170343310434439	GPC3
-1.74772582950643	0.00608761066216741	ART4
1.73988531250843	0.00446514649000694	SLC38A1
-1.73214164130259	0.00500501246921953	ELAVL4
-1.73087357483842	0.000511135629576986	FAM150B
1.72788523859298	0.000324090465199456	MTHFD2
1.72715410655892	0.00020442962887184	ST8SIA2
1.72527960911428	5.70031948276323e-05	NTNG2
-1.72457472231854	0.00105513484455016	C3AR1
-1.72444444382615	0.00233568239482546	FCGR3A
-1.72232031316281	0.00449538090984403	NRSN1
-1.72168242359112	0.000107434142161427	ALDH3A2
-1.7135447292724	3.71147107958815e-05	RMDN2
-1.70966215768074	2.35258942293535e-09	CACNA1A
-1.70316404381022	0.00120112669568123	SRPX
1.6983889667475	0.000535153023591153	TYMS
-1.6968720111233	0.00139887958658396	BAIAP3
-1.69011584113368	3.08991920514258e-07	TCEAL5
-1.68754228496869	5.8800641591499e-07	STAT5A
-1.68653875702705	0.000727310075181744	GPR34
-1.68416274647599	6.99854196624932e-05	DSE
1.68311652472353	3.0370179436329e-05	CACNG7
-1.6813467385539	0.00449538090984403	PTCH2
-1.67095612943452	0.0326794487094512	IGFBP5
-1.66773760601245	8.8540996952312e-05	LHCGR
1.66638841532644	0.00305641865165292	CA2
-1.66633802359838	0.00824670381651045	AKR1C1
1.66567636064428	0.000364221474419654	CAP2
-1.66422611500554	0.00438569844993116	REPS2
-1.66230647735921	4.68964217289451e-05	KCNJ5
-1.65945519449807	0.00175624936607352	TMEM176A
-1.65908467248036	0.0128530283832294	MRC1
-1.65273193818758	0.000722822977523284	PRKACB
-1.6454575660107	0.000494796263304289	CAMK2N1
-1.64375216482687	0.00298149714888763	SCARB1
1.64265006320466	8.88936427495428e-06	SLC35F2
-1.64127944584246	0.000166224448181779	HTR2B
-1.64116772949023	0.0044662455329512	ERBB4
-1.64052562614321	0.00994870127513624	PSD3
-1.63671749828336	0.00973284225673517	ZCCHC12
-1.63593054508972	0.0244054870113586	CTH
-1.63541635511898	0.00156785019815591	PTPRR
-1.63444409131798	0.00548231612506097	STMN1
-1.63413678953557	0.00284087450380509	GRB14
1.63012140289743	0.00325776988991352	DTL
-1.62773762941261	7.80118178217252e-05	MIR99AHG
1.62753914459075	0.000808949568471592	DGKH
1.62220478198133	0.000321623412034777	ZNF560
1.61446514639785	0.00462400461313215	CDH7
-1.61371413392584	1.12082413125874e-09	DAPL1
1.61251815189666	0.000886364563885263	FLT1
-1.61034188667513	0.0186427653710216	ANO4
1.60676067888881	0.00089701782040145	LAMA3
-1.60199974710791	0.000200007448088545	GRIA3
-1.5958159469406	9.59914499312747e-07	NUPR1
-1.59441773090355	0.0166928138854076	KCNK2
-1.59427176596477	1.13948546215506e-06	LOC100287290
-1.59159067010228	0.0185724179787349	SULT4A1
-1.59008320738953	0.00573524089047408	AGTR1
1.59001797245159	0.00144207946196628	CDK6
-1.58794397546903	0.0399590784742677	MSMO1
-1.58605904960015	0.0107157398548705	GLRA3
-1.57776136936822	4.51137452703245e-05	GADD45G
-1.57438796831805	7.73320555607116e-06	MID1IP1
-1.56879511290323	0.000364221474419654	ABCC3
-1.5672105343792	0.00715455084836356	GXYLT2
1.56123938567058	0.000464989979807104	SPRY4
-1.56054828130391	0.000216445638691215	FRRS1
1.56049385888277	1.30840865109526e-05	VEGFA
-1.55858632789742	0.0116178911080414	SORL1
1.55361974854289	0.0326923542154835	RASSF6
1.55282432427732	0.00165479147258927	ELAVL2
-1.5517220103303	0.00333820483321751	ABCA1
-1.55171997765572	0.00133229944166395	TSHZ2
-1.55070333626	6.81649837583747e-05	RIDA
-1.5490261843102	0.0429246548989491	SLC6A2
1.54826910455297	0.00114772838900566	JAG1
-1.54681038924654	0.0278942569479741	MT2A
-1.54551314009419	0.0156954238282705	AKR1C2
-1.54547964016243	3.57785128088238e-07	ABCC8
-1.5442205420398	0.000449475748691616	IL18
-1.54227980288318	0.0119105423344276	CNTNAP5
-1.54186179742132	0.0308420574807854	OSMR
1.53916227403233	0.00592395201423454	EPHA3
-1.53880687604495	8.50593311404289e-05	FERMT1
-1.53858357341268	0.0296523740055265	VCAM1
-1.53750146229908	0.00382890523864533	GBP2
1.53711802344398	0.000177374328520771	RNF152
1.53413268461193	0.0238559492780849	FRZB
1.53329710383033	0.000521185938399937	CPNE4
1.53005302553285	1.69950785951059e-05	WNK1
-1.52805307396114	0.0044774159206317	FLRT3
1.52788486616504	0.0240948146541184	APOLD1
-1.5247070612352	0.00839647788559042	IL1R1
-1.52125821604319	0.00037226010742729	IL33
-1.51898487654897	0.00233256015367181	RPH3A
-1.51888270933434	0.00783776190612721	MS4A4A
-1.51547383531163	0.000674725703029362	SLC40A1
-1.51406477703559	0.00434746200858071	PCDH9
1.51100161352179	6.46921930796736e-05	SLC35F3
1.51057992070109	0.00233568239482546	ITGB3
-1.50767439690499	0.000155528027911338	CRYZ
1.5041665173624	0.0165510106932249	PECAM1
-1.50088335673434	0.000504851234088606	TLR2
1.50047136965804	0.000904302465521553	ARHGAP42
