# Supplementary material for: Master regulator analysis of paragangliomas carrying SDHx, VHL, or MAML3 genetic alterations
Source: BMC Cancer. 2019 Jun 24;19:619. doi: 10.1186/s12885-019-5813-z (PMC6591808; doi:10.1186/s12885-019-5813-z)
Supplement: Supplementary file 2 — Dataset S2. VHL-loss PPGL differential gene expression signature. (CSV 11 kb) [file 12885_2019_5813_MOESM2_ESM.csv]

VHL_PGL_logFC_Shank	VHL_PGL_PVal_Shank	symbol
-4.28379482163146	2.47012593440656e-07	AADAC
-4.1512321644524	2.97786472658339e-11	GRIK1
-4.02470037489535	4.92817129111751e-11	GSTA1
-4.02050200596221	1.59716721483831e-08	RFX6
3.96425625189353	5.38986749053144e-12	STC1
3.86455898960951	3.14407114279718e-07	TFAP2C
-3.84589389154359	1.57592645244029e-11	SULT2A1
-3.8286092860849	2.08023779029125e-05	CYP17A1
-3.75184499148606	4.48912053566323e-13	PNMT
-3.66234626202698	3.41455150039994e-06	STAR
-3.64590038823751	5.19429432521126e-08	MGST1
-3.53432662574266	1.04197959637716e-05	AOX1
-3.48562318582357	1.55334878302605e-06	CYP11A1
3.41011522527205	2.34161431548712e-11	VWF
-3.40303388374141	1.59716721483831e-08	ANO4
-3.32435338164476	1.65273268256794e-08	EYA4
3.29614572976639	1.91473276263774e-08	AQP1
3.26750269065342	5.89372035314028e-05	POSTN
3.23059083798398	0.00216900566806745	NMUR2
-3.16585154208387	1.94057336963816e-06	FSTL5
3.0268255445485	2.68955042402655e-07	ESM1
-3.00695870301389	0.000119947573952654	SST
-3.00208759853145	3.81411721209048e-06	ARHGAP36
2.95424989296752	2.47012593440656e-07	FN1
-2.94412805505152	0.00156243696472186	HSD3B2
-2.8973514960178	6.78602538315416e-05	CYP11B1
-2.88507209726308	3.54910582891543e-08	FAM169A
-2.87715574547201	7.11784948950924e-10	APOC1
2.8357932715094	1.65273268256794e-08	CA2
-2.82920505368777	4.87118486800678e-05	DHCR24
2.81245020860104	2.47012593440656e-07	ANGPT2
-2.80263978246852	3.11844486743665e-08	TRHDE
-2.77802762755798	0.000183028340923273	ADH1B
2.75797685679883	0.000203620203802479	CD36
-2.71263168643127	1.35582035339973e-06	NECAB1
2.7123819401193	3.98150056870771e-08	EGLN3
2.64403682795122	2.61302885884691e-09	GJC1
2.62419573731335	0.000129628599039265	DSEL
2.61833257332478	1.22673843829729e-07	FAT1
-2.59855438420631	0.00254287501952825	C7
2.58649921142929	3.8707713417354e-09	FLT1
-2.58561321168034	6.80631599140405e-07	FGG
-2.55002634060223	1.6830094503712e-06	AKR1C2
-2.54201827706656	0.000126792843425123	VSNL1
-2.53897608807271	1.68237579420202e-07	PCP4
2.51548231923694	2.57887992272533e-08	CDH13
2.50120726681654	0.00208092964870495	LAYN
2.49931380926907	5.51519834831939e-07	EDNRA
2.49828902892288	2.30090941411712e-08	ANO1
2.47699953124519	0.00939660884958818	CDH12
2.47139912318463	4.79002499893908e-05	TMTC4
-2.46950461206681	3.12889946088437e-12	NNAT
-2.46028324592897	3.07424037422086e-09	PAMR1
2.45918872269117	0.000190573101658476	BCAT1
2.45650754950978	8.89614607456081e-09	JAG1
-2.43446292010086	6.80299256842511e-05	CDH10
-2.42414333696682	3.81411721209048e-06	AKR1C1
-2.42040900475687	0.00069609749234591	EPCAM
2.40921528155116	0.00201173934420088	SLITRK6
-2.37994924927892	0.00479624006001426	HPGD
2.37854520888229	0.00235552445317094	SERPINE1
2.37133432716378	1.10143964296418e-06	HK2
-2.36852201284804	1.03461030821839e-13	GRM7
2.36454475542466	4.54462721541789e-06	PECAM1
-2.36393603988593	6.95321608444679e-08	GPC5
-2.36046038037599	2.32072657351684e-15	FAM19A1
2.35440869711528	2.11760348252948e-07	PFKP
2.32947158661257	1.77303234913103e-05	PTHLH
2.32478184012417	6.15758027003038e-05	CGNL1
2.31626756714504	1.16202054039075e-05	C8orf4
2.31405650822295	2.35971569349002e-05	FRZB
2.310964397464	4.75843084421928e-05	TBC1D30
2.2904821119169	2.01430500073424e-07	KCNE4
2.2706650912503	0.000170632278963193	SULF1
-2.26788436005412	9.02567032311691e-06	TPD52L1
2.2672246442078	3.24936975308086e-05	APOLD1
-2.25454026559552	0.00575714434491345	PPP1R17
-2.23254808319832	0.000112006374745805	RGN
-2.2187838102685	7.41543548072435e-05	SLC16A9
-2.21474126348815	1.9814010213604e-05	ZCCHC12
-2.21148048747184	0.0016818883696592	NELL2
-2.2028265637854	3.40566575080525e-05	COLGALT2
-2.1949705266007	1.6338927904665e-05	GLRA3
2.18244758590043	0.000170894495001145	PIEZO2
-2.17993557190468	4.71647387175744e-08	LGI1
-2.17592820778408	1.13422331543801e-07	NDST3
-2.17450015568029	4.12257901255905e-05	RAB3B
-2.16453818926466	9.92428908016782e-06	NCAM2
-2.14548720767759	2.79461536408547e-06	LRRTM3
-2.13893275252417	4.33655778434054e-05	GABRA1
-2.13712623859753	2.68955042402655e-07	ACVR1C
-2.12348237731113	1.6338927904665e-05	MUM1L1
-2.12310445727194	8.69025809820468e-08	C2orf40
-2.10899006380501	0.000224444408885219	GALNT13
2.10322493177645	0.00207353864799232	FAP
2.10111482866836	0.00322742753775912	CRTAC1
-2.0964128185085	0.00039666089358904	PAPSS2
2.09510498224798	1.31808048222908e-07	RGCC
2.09454338815558	2.47012593440656e-07	COL4A1
-2.07829671656229	3.65758932612802e-06	FLRT3
2.06220153460762	8.8180879750738e-06	PDE3A
2.06074783114308	1.35926898161111e-06	TMEM2
-2.05281041399676	0.000156445882528841	DPT
2.05196751687032	3.40599075515383e-05	ENPEP
2.04677163136316	0.00621298216125009	LRRTM4
2.04474784125522	0.00128999458076857	EMP1
2.04466478021298	0.0008359490245964	ABCC9
-2.04306589570135	0.0363249519369035	LUM
2.04261176415397	0.000830904507403954	ADAMTS4
-2.03180084402955	5.01458892749356e-07	KCNH8
2.03062984034128	5.42999697869683e-06	PLK2
2.01992870787677	9.24601746129004e-07	CAV1
-2.01673262483933	0.000409300093824468	NPY1R
-2.00416372453186	0.000105100188494192	ANOS1
1.99868338106245	0.000235959925224452	COX4I2
1.98966653264401	0.00032881568287868	CPA3
-1.98588596339687	0.00011668885856093	ALAS1
1.98394367983725	0.0386220755337895	FOSB
1.97824915611603	0.0167630246556389	NR4A2
-1.97567730161783	4.15261460411299e-05	LXN
-1.9731188369573	2.19256719017556e-06	CLSTN2
1.9699518209622	1.38918762341553e-06	FIGN
1.96775625569304	8.78563496224192e-10	VEGFA
1.96681729258564	0.000743271854261171	ENPP2
-1.94253146714759	0.000112739581665993	GSTA3
1.94173881398483	3.92410529871647e-05	QRFPR
1.91486717127611	0.000169079955088117	GNA14
-1.90438105123506	0.00135080652965305	SLC27A2
-1.90234255062683	0.00407820530289167	FMO2
-1.89941037801726	0.0306978971559958	SCN7A
-1.89559364360289	9.92428908016782e-06	PTPRR
1.88677616137491	7.15829023482661e-07	COL4A2
-1.88423703859964	0.000270174026438929	B3GALT1
1.88407581651941	0.020464132649633	ASPN
1.88321276387813	0.00342002213401286	TMEM45A
-1.87031396747225	0.0139850394545098	GABRG2
-1.86945002568361	0.00662186335165411	C3
1.86621724722174	9.24601746129004e-07	SPRY4
1.86039345721432	1.21673091392858e-05	TANC2
1.85492952037914	2.25624916405972e-05	KDR
1.85486076970788	2.83804125616974e-06	NEDD9
-1.85217296485475	1.94057336963816e-06	CNKSR2
-1.85106096970251	0.000845692856842824	DLG2
1.85105766131135	3.39379828760836e-06	SOBP
-1.85045206568536	4.12113040778502e-06	SMOC1
-1.84120662405458	7.8073339055102e-05	MPP6
-1.83795654988432	4.13554813716406e-06	PON3
1.83794231290496	0.0377819331390934	IL6
-1.82452064917061	0.00405077993353175	RGS7BP
1.82276403970024	0.0059343981509995	CASQ2
1.82069992172654	2.627726232462e-06	ETS1
1.81609298189866	2.96709812849895e-06	PODXL
1.7995966625059	0.00289616555320609	SLC4A4
-1.79700760209902	0.00041053701744414	SLCO4C1
-1.79628712160067	2.77128078396032e-05	CDO1
1.79566093777314	0.000142455124202339	PRDM1
1.78855357373894	3.17636494444698e-08	DOCK9
-1.78493482975608	0.000552482613409429	MFAP4
1.78384962287038	8.1919457668156e-05	PLXDC1
-1.78335346789998	0.000113027565094879	ANGPTL1
-1.78277772717043	1.40168484566975e-13	DAPL1
1.78094255834894	0.0262861524810049	CYSLTR2
1.77351579781861	8.31376624192276e-06	SLC5A4
-1.76729765221048	0.00262977048521008	PLA2G7
-1.76007070749675	3.01528128314711e-12	CACNA1A
-1.75922010156733	1.27517767932452e-05	VIP
-1.74826354704713	0.000106979860081622	MAOB
1.74368991863637	0.000127110599776268	RASGRP3
1.74332104901691	0.000436630553620035	CALCRL
1.74246878567311	9.29110158274827e-08	STC2
1.7395598001771	0.0400093745199009	EYS
1.73223213780879	4.47346065663422e-05	HSPB7
-1.7076882997304	1.53100881815464e-05	AKR1B1
-1.70657432544902	0.0469240105732318	RELN
1.70138881978357	7.1753377207808e-05	SPRY1
1.6906703610426	3.70532871022481e-05	P4HA1
1.68638070402061	2.25624916405972e-05	GPR139
1.68613558906785	0.0190526190238064	DNAH11
1.68509139130262	0.00316418255079921	KCNIP4
-1.68063590771291	0.00428046350429292	IGSF10
-1.68031039673746	0.000260235275388777	VWA5B2
1.6783187347825	3.91728401713971e-05	ITGB3
1.6772791601691	2.22312502285726e-06	SLC2A1
1.67658409771015	3.09524886889149e-07	CDCA7L
1.67450036210305	4.13291073441131e-07	DLL4
-1.6635478578486	0.00236433461515865	TNR
1.66161564355751	2.91732380975159e-05	SLC2A3
1.65974945368804	4.79002499893908e-05	ARHGAP29
-1.65965779978911	5.88662211661285e-06	PRG4
-1.65848399658035	1.91295945450953e-09	SYT13
-1.65155368809635	0.010578856123986	PRLR
-1.64845664427985	0.000288161385675068	HMGCLL1
1.64686941928474	0.0299791044061663	FOS
1.6458862291172	4.39764889241214e-05	IGFBP2
1.64482510678131	1.35018845612795e-06	IVNS1ABP
-1.64373434750076	0.00606734716165733	SERPINA3
-1.64279936930424	0.00387463516455584	MGAT4C
1.63884697822681	1.00226906227275e-06	PLEKHG1
-1.63776290072612	0.0011527042150943	CPB1
1.63666506200374	0.0261354668677747	PTGS2
1.63646035542438	9.41613823275455e-08	GLI3
-1.63245617921088	0.00295850289653578	KLHL4
-1.63213827259094	0.000847566330437263	SERPINE2
1.63129708802359	0.000109351639892439	LOXL2
1.62843372531907	9.40628812388632e-05	AK4
1.62779791618747	0.00542700828240475	GFRA3
1.62662057858428	0.00455192690650741	ADAMTS1
-1.62386392137629	7.44465219304811e-06	GLDN
1.62363105448666	2.08023779029125e-05	MECOM
-1.61984163309994	0.00216900566806745	DNAH14
1.61113044153775	4.28836286374729e-05	MPZL2
1.61100798463926	4.75595716116333e-05	CHRM3
1.6020853251693	7.00759060033265e-05	ANO2
-1.60103109180538	5.17478916316138e-05	C3orf14
-1.60052949190993	0.000299577169313887	BMP5
-1.59528033431468	0.000268594927346826	CADPS
-1.5950263848275	0.000559216923235908	PDE8B
1.59364846310911	4.47797875832823e-05	NDRG1
-1.59197111969122	3.39379828760836e-06	RND2
1.58885636956037	0.00289616555320609	NR4A1
-1.58722356429639	0.000123605647708378	STAT4
-1.58714188470242	0.000295736207698347	MAP7D2
-1.58482812668064	0.000123491445363048	STK33
1.5815410872924	0.0205554915692853	KL
1.5805069408091	4.30937176126992e-05	DDIT4L
1.57867877672682	2.627726232462e-06	CD34
1.57360321385867	5.60774364990374e-05	FILIP1
-1.56903476324449	0.00167693998131462	IGSF1
-1.56828537061524	0.000503995703163089	FRRS1L
1.56508000851994	0.0248022614036405	TNFAIP3
-1.56468252180816	8.88647292848648e-05	TMEM97
-1.56221257294966	1.52631096939014e-06	SAMD5
-1.55892915943283	0.000125481318471574	BRINP1
1.55082571029226	0.000597414884809118	HMCN1
1.54017570450801	3.39379828760836e-06	PLVAP
-1.53952150368245	0.0222391650675723	BCHE
1.5391774349876	9.14794128395395e-05	EPHA6
-1.53700403375614	0.0104564638209794	ABCA8
-1.53695597376934	0.000105100188494192	ENPP5
1.5367621784358	5.89407716949332e-06	PTP4A3
-1.53495487813553	0.000245323764763798	DCHS2
-1.52559835574828	7.29407710484522e-07	TMEFF2
1.52492090694003	0.000582778747082746	ENKUR
-1.52468702991475	0.00102313113576467	RAB27B
-1.52293157714578	2.46718580956998e-06	RIDA
-1.52270598321782	5.67032332385545e-07	KCNN2
-1.51494515579347	0.0361321812003621	STEAP4
1.51203958197348	1.35289294789218e-06	ITPRIP
-1.50607375716887	0.00189952628464565	NRSN1
-1.50574322806906	0.00441358295741138	KCNJ3
1.50218547006049	9.16068744517465e-06	RNF152
