# Supplementary material for: Master regulator analysis of paragangliomas carrying SDHx, VHL, or MAML3 genetic alterations
Source: BMC Cancer. 2019 Jun 24;19:619. doi: 10.1186/s12885-019-5813-z (PMC6591808; doi:10.1186/s12885-019-5813-z)
Supplement: Supplementary file 3 — Dataset S3. MAML3 translocation-positive PPGL differential gene expression signature. (CSV 19 kb) [file 12885_2019_5813_MOESM3_ESM.csv]

ENTREZ_ID	Gene_Symbol	Log2FC	Adjusted_P-Value
9625	AATK	-1.597869424	1.20E-06
26154	ABCA12	-2.102325385	0.004394373
225	ABCD2	-1.726062085	0.014101381
22885	ABLIM3	-1.512416159	0.0002826
28	ABO	2.676859788	0.000393498
25841	ABTB2	3.312942565	0.001639473
1636	ACE	2.125814031	0.000369635
43	ACHE	-2.392769784	0.020503191
23205	ACSBG1	2.151811872	0.001411108
170691	ADAMTS17	1.698345353	0.028607484
9509	ADAMTS2	2.446719653	0.00597409
57188	ADAMTSL3	1.695450474	0.037215628
119	ADD2	-2.091564207	0.015312963
150	ADRA2A	2.655162369	0.006337453
122622	ADSSL1	-2.485833177	0.000967724
165	AEBP1	-1.503693087	0.031634306
2334	AFF2	3.684581127	5.30E-05
116986	AGAP2	-1.659043233	0.017431365
10555	AGPAT2	-2.250356296	0.00287354
9495	AKAP5	-2.007150404	0.003897705
9465	AKAP7	1.623821602	0.005017328
259173	ALS2CL	-1.609840854	0.003692766
347902	AMIGO2	2.583134473	0.00204298
284	ANGPT1	-1.773875995	0.002015758
162282	ANKFN1	2.639164402	4.03E-05
10297	APC2	-1.811419724	0.006392052
147495	APCDD1	2.206223223	0.003646089
359	AQP2	6.321367298	6.05E-05
362	AQP5	2.812640863	0.007629242
367	AR	1.848971801	0.022445038
379	ARL4D	1.764435193	0.000172666
10777	ARPP21	2.577472235	0.006839543
416	ARSF	-3.582589165	1.15E-05
554235	ASPDH	-2.738353966	0.000157799
57168	ASPHD2	-2.014709527	0.001172177
54829	ASPN	2.676908432	0.000172666
445	ASS1	2.007798491	0.038030449
492	ATP2B3	-5.044955776	8.30E-07
51761	ATP8A2	-2.960540105	0.016985116
8707	B3GALT2	-2.213002619	0.000138262
2583	B4GALNT1	-1.585672699	0.029591926
338707	B4GALNT4	-3.395542131	0.003704263
79870	BAALC	2.812986841	0.002994899
8938	BAIAP3	-2.803608731	0.001293111
10409	BASP1	-2.804401322	0.000215933
590	BCHE	-5.113431361	1.55E-06
53335	BCL11A	-2.918260158	0.022372466
627	BDNF	2.5474547	0.003303487
27319	BHLHE22	1.981149786	0.025494021
168667	BMPER	1.761447034	0.018711495
9024	BRSK2	-1.657252714	0.008058458
121551	BTBD11	3.555033311	5.14E-05
400258	C14orf180	2.66341504	0.00074854
317761	C14orf39	-2.445014524	0.000951919
84970	C1orf94	1.508721089	0.000228076
126567	C2CD4C	-1.782811399	0.003471268
401115	C4orf48	-1.9089797	0.008204045
57685	CACHD1	1.638753886	0.040841481
777	CACNA1E	2.832872721	0.013658144
786	CACNG1	-1.606374245	0.04614277
255022	CALHM1	-1.781764419	0.043121658
50632	CALY	-3.327501187	0.00730443
9607	CARTPT	-3.672603028	0.002376456
57524	CASKIN1	-2.350881254	0.00115746
869	CBLN1	3.719868241	0.000220259
147372	CCBE1	4.182387858	0.000157799
256309	CCDC110	-1.756290952	0.000117835
55036	CCDC40	-1.649106933	8.19E-05
159989	CCDC67	-2.043534194	0.016017706
885	CCK	3.182046464	0.001197208
886	CCKAR	1.991561685	1.21E-05
8900	CCNA1	-2.13526444	0.003961403
928	CD9	2.040329987	0.000487336
1016	CDH18	-2.837992189	9.96E-06
64072	CDH23	3.579127283	0.00087128
1050	CEBPA	-1.789114773	0.000326483
60680	CELF5	-3.292835633	0.018711495
51286	CEND1	-1.635915796	0.031052362
10669	CGREF1	-1.968293569	0.045346724
1103	CHAT	1.739992658	0.00597409
25884	CHRDL2	2.64775324	0.002886574
8534	CHST1	1.966283292	0.00143667
130106	CIB4	2.944735655	7.92E-06
4435	CITED1	3.273692029	1.77E-06
64084	CLSTN2	2.481008035	0.00087128
9746	CLSTN3	-1.626256464	5.41E-05
254263	CNIH2	-1.696295123	0.040740348
79937	CNTNAP3	1.72495245	0.005901515
85445	CNTNAP4	-4.422505514	0.016889233
23242	COBL	2.790064149	0.039231172
1307	COL16A1	-1.775123239	0.000350711
1310	COL19A1	3.168161744	0.004279287
1296	COL8A2	-1.747132566	0.000463294
1297	COL9A1	1.969994401	0.039278567
1298	COL9A2	-1.763394086	0.042881878
78989	COLEC11	-1.634969674	0.03550889
7464	CORO2A	-1.726549543	0.014130608
27132	CPNE7	-2.617620935	0.015808291
151835	CPNE9	2.324954948	0.023850275
119587	CPXM2	-1.549158247	0.010840721
200407	CREG2	2.696014241	0.000745293
1394	CRHR1	4.259855758	0.000261752
9244	CRLF1	-2.625307718	0.015333832
1414	CRYBB1	-2.875158653	0.000476106
114784	CSMD2	2.379026459	0.000688159
1469	CST1	3.922611624	0.00040778
1472	CST4	2.722626274	8.19E-05
6387	CXCL12	2.190808479	0.001498006
1548	CYP2A6	1.909986453	0.000195856
1576	CYP3A4	3.109022205	4.04E-06
1577	CYP3A5	3.556933593	3.63E-05
147906	DACT3	-1.964637348	4.98E-10
92196	DAPL1	2.902099471	0.021575811
1641	DCX	-2.820561261	0.000525802
9077	DIRAS3	3.474212973	0.03286303
374387	DKFZp779M0652	1.606840157	0.00364086
8788	DLK1	-4.102930467	1.89E-06
285126	DNAJC5G	1.714321649	0.002848432
55816	DOK5	-2.409284064	0.044979385
220164	DOK6	2.264526795	0.010922431
50506	DUOX2	5.438148392	3.53E-12
90527	DUOXA1	2.417689806	0.000438812
405753	DUOXA2	3.909156867	2.89E-12
57593	EBF4	-1.910343717	3.85E-06
79645	EFCAB1	2.677075038	0.00176271
1949	EFNB3	-3.302708806	0.003576821
133584	EGFLAM	-2.541141819	0.000837841
1995	ELAVL3	-2.129864053	0.036810685
392617	ELFN1	2.659360208	0.0014634
2006	ELN	-2.242457367	0.000405934
11117	EMILIN1	-1.738672806	0.005743889
59084	ENPP5	-2.176373608	0.020716681
2047	EPHB1	2.982551956	1.11E-06
2065	ERBB3	-3.08210446	0.040110579
2103	ESRRB	1.909392348	7.76E-06
2104	ESRRG	-1.82390418	0.021679803
83850	ESYT3	1.763244983	0.005566857
2115	ETV1	-3.059082025	5.42E-08
2161	F12	-3.233010266	0.000919559
90362	FAM110B	1.808454099	0.003236968
9715	FAM131B	-2.33319533	0.038030449
54463	FAM134B	-1.887972496	0.001708
348378	FAM159A	1.646226564	0.005965029
26049	FAM169A	1.663968146	0.009398551
221061	FAM171A1	-1.612076273	0.0001396
23359	FAM189A1	2.166827323	0.040667474
642938	FAM196A	2.752859787	1.83E-05
100132923	FAM66D	-1.669832741	0.044473846
145773	FAM81A	-1.706157119	0.012609773
120114	FAT3	3.910102635	1.10E-08
2209	FCGR1A	-1.511105801	0.044615034
2258	FGF13	2.248014445	0.002244224
2248	FGF3	3.963975076	8.49E-11
9457	FHL5	-1.925388143	0.026835569
84929	FIBCD1	2.548023914	0.024101863
55137	FIGN	-2.851164281	3.03E-05
24147	FJX1	1.635542051	0.003728352
752	FMNL1	-1.789534633	0.000295298
2330	FMO5	2.301438363	0.000157059
84624	FNDC1	-2.48834789	0.012122717
2306	FOXD2	2.215774195	0.000143413
2301	FOXE3	1.800645235	1.24E-05
668	FOXL2	2.035637627	0.045321331
2308	FOXO1	1.514359469	0.005405193
23105	FSTL4	3.825526927	0.000275372
2529	FUT7	-1.677809254	0.001888713
9568	GABBR2	2.637373707	0.018711495
2556	GABRA3	2.245037922	0.006995074
10912	GADD45G	2.464375558	0.013178135
339896	GADL1	3.163247682	0.010840721
55568	GALNT10	1.594418969	0.003646089
50614	GALNT9	4.13140831	0.000175524
8522	GAS7	-1.618335585	0.003576112
2625	GATA3	-1.510779302	0.021543267
51301	GCNT4	2.12713696	0.000261752
2668	GDNF	-2.322956038	0.013094213
199720	GGN	-1.653210118	1.83E-05
2690	GHR	2.431329432	0.000154239
2691	GHRH	3.399676808	0.033062192
2693	GHSR	1.727565894	0.000246155
57369	GJD2	-2.564114869	0.031611381
2736	GLI2	3.110537524	8.30E-07
10457	GPNMB	-2.184725574	0.002665244
2825	GPR1	-2.352154911	0.004083244
83550	GPR101	2.530528462	5.27E-13
27239	GPR162	-2.383431208	0.000105076
2842	GPR19	-1.520805574	0.006615622
2845	GPR22	-2.522629893	0.004245451
2850	GPR27	-2.478257961	0.004285604
9283	GPR37L1	-2.03820913	0.008988169
2830	GPR6	1.99019999	0.005394409
83873	GPR61	-1.813710256	0.002827393
9721	GPRIN2	2.345764975	0.002970034
26086	GPSM1	-1.93427516	8.04E-07
2893	GRIA4	-3.40017743	0.000130059
2899	GRIK3	2.727435584	0.018962768
116443	GRIN3A	1.70127161	4.85E-05
2914	GRM4	6.468708382	2.12E-14
2922	GRP	2.890801407	0.002922393
83445	GSG1	2.7939599	8.31E-13
119391	GSTO2	-1.504661597	0.007285744
2977	GUCY1A2	1.529221616	0.018642511
51454	GULP1	-1.565856501	0.044979385
9001	HAP1	-3.250327301	0.002038458
610	HCN2	-3.072536851	2.79E-07
10021	HCN4	2.856450259	0.010840721
8091	HMGA2	3.104832833	7.65E-08
3166	HMX1	3.436658329	0.000241008
3224	HOXC8	1.604986142	0.0417688
3248	HPGD	3.51968055	0.021873831
117245	HRASLS5	1.768141009	0.049708752
3269	HRH1	1.833972306	0.048486297
11255	HRH3	-2.756786447	0.004910937
9956	HS3ST2	-2.152687456	0.001419964
222537	HS3ST5	2.489424696	0.021762344
3291	HSD11B2	2.039989137	0.003409498
27129	HSPB7	-3.54421445	0.015004338
3352	HTR1D	2.053352981	0.002327266
3363	HTR7	1.964113647	0.021624974
30811	HUNK	2.01274782	0.029463902
3400	ID4	-1.827264235	0.032123271
9543	IGDCC3	3.598890119	0.000253897
57722	IGDCC4	2.130047465	0.005276699
10644	IGF2BP2	2.301551868	0.04978576
3488	IGFBP5	2.263420952	0.000164466
3549	IHH	1.705199538	0.000147494
3598	IL13RA2	-2.465701245	0.028496287
3552	IL1A	2.363404267	0.016260967
387597	ILDR2	2.323404717	0.000395965
3625	INHBB	2.124198136	0.021679803
3667	IRS1	1.530041949	0.03187794
50805	IRX4	8.589345112	2.44E-20
3671	ISLR	-2.095117157	0.001254613
140862	ISM1	2.268847944	0.002765174
3699	ITIH3	-1.86238335	0.034529513
282973	JAKMIP3	-2.194394828	0.000369635
57338	JPH3	-4.340923723	0.00118715
81621	KAZALD1	-1.505493968	0.000478661
9920	KBTBD11	-2.074114628	0.013005129
3754	KCNF1	2.069835424	0.044473846
170850	KCNG3	3.679752902	0.000823635
30820	KCNIP1	4.260395604	0.005965029
3775	KCNK1	2.279407558	0.03446123
3777	KCNK3	2.773691691	0.000258571
3780	KCNN1	-2.413044949	0.039751526
3787	KCNS1	2.204596053	0.002089227
3788	KCNS2	1.946001347	0.000293118
343450	KCNT2	-2.175224971	0.048619703
9856	KIAA0319	-2.066945585	0.00249495
23251	KIAA1024	1.88255879	0.017949439
85449	KIAA1755	-2.030020341	0.003783895
146909	KIF18B	2.502308938	0.000196422
23046	KIF21B	1.54402843	0.005870672
3815	KIT	2.363403533	0.005167768
28999	KLF15	1.69396817	0.006216735
79412	KREMEN2	-1.502889587	0.038532736
3866	KRT15	1.57154577	0.031567577
3868	KRT16	2.013171631	0.000331426
112802	KRT71	3.067600051	4.14E-06
121391	KRT74	1.706501012	1.95E-22
3857	KRT9	4.957917261	0.000130059
3898	LAD1	1.580964237	0.009920947
284217	LAMA1	-1.536768732	0.006995074
3948	LDHC	1.593803313	0.034630259
114783	LMTK3	-2.350420858	0.000351321
4009	LMX1A	2.187251078	0.004910937
100128239	LOC100128239	-1.880523674	0.020996454
285696	LOC285696	-1.842761018	0.012766933
389332	LOC389332	2.649612438	0.00056567
1902	LPAR1	-2.338143355	3.96E-05
4023	LPL	2.148059046	0.016411934
57497	LRFN2	2.632549105	0.017431365
64101	LRRC4	1.754810652	0.005870672
94030	LRRC4B	-2.050998394	0.033353433
54674	LRRN3	-2.940564292	9.03E-08
80059	LRRTM4	-5.678917934	1.21E-05
654429	LRTM2	2.224773679	0.027974979
56925	LXN	2.692617794	7.52E-06
4061	LY6E	-1.711753345	0.024320359
116372	LYPD1	3.551469862	2.47E-05
10586	MAB21L2	-2.205349957	0.002654931
140733	MACROD2	-2.898404671	1.65E-09
84944	MAEL	1.851151229	0.003047113
10046	MAMLD1	2.435017242	8.21E-06
5596	MAPK4	4.674825284	7.34E-05
4147	MATN2	2.981209533	2.39E-07
266727	MDGA1	2.880140534	1.05E-06
116931	MED12L	2.052141606	0.001485798
84465	MEGF11	2.561660802	0.005365731
1953	MEGF6	-2.765998336	0.000355002
146664	MGAT5B	2.141715471	0.03857109
440823	MIAT	-3.561069827	8.80E-08
4295	MLN	3.422229573	5.27E-13
4311	MME	4.819886825	0.000214051
4326	MMP17	-2.121381479	0.023359689
4336	MOBP	1.907622792	0.011044979
26002	MOXD1	-4.421710108	7.20E-06
744	MPPED2	1.970586784	0.000603291
116535	MRGPRF	-1.746424127	0.022089956
10071	MUC12	-3.14913502	0.006839543
139221	MUM1L1	2.577348835	0.016549661
54587	MXRA8	-1.954190845	0.000183344
22989	MYH15	-1.911168861	0.027867243
342977	NANOS3	-2.099371238	0.000665528
339983	NAT8L	-3.583836187	0.000546228
81831	NETO2	1.776460089	0.001285416
348938	NIPAL4	2.911426816	3.00E-06
85407	NKD1	2.645597198	0.005402676
9241	NOG	5.155736335	7.13E-07
4842	NOS1	3.039742116	0.008611712
4862	NPAS2	3.555461149	0.000126484
4868	NPHS1	-2.252732995	0.035855274
4880	NPPC	2.300665423	0.021762344
2649	NR6A1	-1.651229239	0.001832642
8828	NRP2	1.779587445	0.000308882
22854	NTNG1	-2.823096482	0.015312963
4916	NTRK3	3.641739456	2.82E-05
4923	NTSR1	3.866907357	5.27E-06
11248	NXPH3	-2.104953401	0.000149788
4978	OPCML	2.911876134	0.035149356
4987	OPRL1	-2.180687711	0.000620183
5024	P2RX3	1.72315611	0.002515518
9127	P2RX6	-1.575463145	0.000463294
5027	P2RX7	-1.981323749	0.000697822
135138	PACRG	-2.062317256	0.000193182
11240	PADI2	-1.550277184	0.033062192
5064	PALM	-2.023369256	1.50E-08
342979	PALM3	-2.577939066	0.000658367
25891	PAMR1	3.091911995	0.002197197
56666	PANX2	-2.973814369	2.68E-07
5069	PAPPA	3.397681429	7.41E-06
9060	PAPSS2	3.096833388	0.000242464
79957	PAQR6	-1.611495222	0.014130608
344838	PAQR9	1.504637537	0.000865839
27328	PCDH11X	-4.613411192	0.004256694
5099	PCDH7	2.624533472	0.016967137
5100	PCDH8	2.810655859	0.015301557
5101	PCDH9	-3.63475574	1.19E-05
5105	PCK1	2.191587975	0.022917723
26577	PCOLCE2	2.977677379	0.002994476
5126	PCSK2	-2.785430516	0.00249495
5125	PCSK5	1.701122334	0.010417613
5138	PDE2A	2.011331247	0.002395478
5166	PDK4	2.240275095	0.006983523
10630	PDPN	-2.030554802	0.038464416
5173	PDYN	2.968832937	0.02445688
79955	PDZD7	-1.526856308	0.01451204
157310	PEBP4	-2.825986893	0.00079462
9749	PHACTR2	2.001706287	0.00148993
55022	PID1	-2.449564464	6.33E-06
80235	PIGZ	-1.737085056	4.68E-05
118788	PIK3AP1	-1.805917362	0.000425058
26207	PITPNC1	1.713740621	0.001194338
5307	PITX1	2.879375697	0.015312963
5570	PKIB	2.794611478	0.015004338
63876	PKNOX2	2.643078207	3.79E-05
5317	PKP1	2.37559865	0.015377359
5324	PLAG1	-1.54204976	0.005971312
23007	PLCH1	2.473600666	0.000257825
91584	PLXNA4	3.54133765	5.41E-05
139728	PNCK	-2.256942287	0.034463558
84968	PNMA6A	-3.233644874	0.000195856
55228	PNMAL1	-1.996669666	0.001532455
57469	PNMAL2	-1.540484653	0.029683329
4860	PNP	-1.530750071	5.11E-06
79883	PODNL1	-2.125717601	0.001247487
5443	POMC	2.423223706	0.036999488
5475	PPEF1	-3.199735579	0.000416312
8499	PPFIA2	-4.670868547	3.17E-07
81706	PPP1R14C	3.474715552	4.11E-05
5502	PPP1R1A	4.755117136	1.10E-05
768206	PRCD	-1.725004033	0.005569391
5593	PRKG2	2.714718645	0.019068176
56341	PRMT8	3.119181066	0.017794813
5630	PRPH	-2.463876393	0.030622151
5646	PRSS3	-3.105815525	0.002180033
768239	PSAPL1	1.805858606	7.91E-11
23362	PSD3	2.472867927	0.003771313
5731	PTGER1	-2.429951366	0.003611782
5732	PTGER2	-2.518710806	0.012181836
5734	PTGER4	-2.599555247	1.51E-05
5739	PTGIR	-1.706359338	0.025732779
5753	PTK6	-3.312768714	5.27E-06
5764	PTN	-2.857630948	0.003800589
5774	PTPN3	-1.951347941	0.007215724
5800	PTPRO	-3.769319484	0.000697822
11122	PTPRT	3.713547862	0.000228076
29942	PURG	-1.606333703	0.036808441
25797	QPCT	-2.502776582	9.40E-05
5866	RAB3IL1	-1.611006358	0.002267935
5918	RARRES1	2.158417545	0.0085352
153020	RASGEF1B	1.794039915	0.014844196
255426	RASGEF1C	-2.570802689	0.024183819
5923	RASGRF1	3.735744013	7.76E-06
65997	RASL11B	2.550409355	0.000231172
166824	RASSF6	-3.177166104	0.014080317
54033	RBM11	-2.222166803	0.03158647
83998	REG4	1.750574586	3.39E-05
5649	RELN	-4.351827594	0.004234061
5972	REN	2.426954677	0.043662529
9185	REPS2	1.602787143	0.005213197
222546	RFX6	3.469044193	0.021863843
8786	RGS11	-1.533165639	0.031438726
8490	RGS5	-1.866054192	0.000327962
85415	RHPN2	-1.979042512	0.012276846
6014	RIT2	-4.197387569	0.00031039
196475	RMST	-1.999231098	0.042420109
7732	RNF112	-1.518341494	0.024101863
219790	RTKN2	-1.714659947	0.00378432
6258	RXRG	3.072860642	0.012509701
6261	RYR1	-2.238787831	0.010814432
6263	RYR3	3.839863799	7.31E-10
9294	S1PR2	-1.712332007	1.11E-05
57167	SALL4	-3.072547139	0.029025088
148398	SAMD11	1.883126571	0.003436493
401474	SAMD12	-2.74736972	5.74E-05
79966	SCD5	1.862600468	0.003401925
10647	SCGB1D2	2.209763034	0.044859425
10590	SCGN	3.92651645	0.004394373
6327	SCN2B	-3.184448875	0.002922393
6335	SCN9A	-2.283856643	0.003373039
80274	SCUBE1	2.793423917	0.029953276
57758	SCUBE2	1.691576417	0.006447348
54549	SDK2	1.936130404	0.002994476
54437	SEMA5B	1.944709276	0.000406186
57713	SFMBT2	-1.760544461	0.002015758
6440	SFTPC	-2.586133569	0.000823635
130367	SGPP2	-1.766927941	0.00249495
400745	SH2D5	-1.943380993	0.003539993
22941	SHANK2	-2.261466216	0.032624287
6461	SHB	1.858208538	0.000478661
53358	SHC3	-2.261384103	0.020996454
56961	SHD	-3.238189813	0.031376012
388336	SHISA6	3.079990018	3.43E-09
729993	SHISA9	2.692479467	0.038030449
10736	SIX2	2.110106531	0.026835569
6506	SLC1A2	2.956977733	0.020504275
6583	SLC22A4	1.946738041	1.77E-06
57419	SLC24A3	4.330282506	8.49E-08
7780	SLC30A2	1.642883631	0.011002085
7781	SLC30A3	3.735595084	0.000530352
140679	SLC32A1	4.111072859	0.02347233
6529	SLC6A1	2.112961941	0.000575259
9152	SLC6A5	2.369832115	0.006507737
6545	SLC7A4	-1.63082865	0.000620183
6549	SLC9A2	-2.57559967	0.043947669
9368	SLC9A3R1	1.661949762	0.001322518
6553	SLC9A5	-1.897131675	0.002892986
84189	SLITRK6	-3.308359301	0.009913078
6591	SNAI2	2.062475566	0.000317358
6622	SNCA	-1.960440207	0.037474008
6653	SORL1	2.165429877	0.014092366
389058	SP5	4.22248448	0.001261423
80320	SP6	1.605896892	0.022917723
9576	SPAG6	-2.712611799	0.038030449
10418	SPON1	3.435041847	0.001744644
399473	SPRED3	-1.962253679	0.016411934
6707	SPRR3	1.599391517	1.10E-05
284297	SSC5D	-2.3086659	0.003576821
6750	SST	6.541858146	0.000476106
9705	ST18	-2.199903539	0.002827393
29906	ST8SIA5	2.019526403	0.038494463
6769	STAC	-1.709007418	0.003982519
55351	STK32B	1.832526272	0.019885942
29091	STXBP6	2.805898566	0.000525802
55959	SULF2	2.988023955	3.38E-08
91683	SYT12	2.051284679	0.02337829
83849	SYT15	1.803190437	0.000128712
51760	SYT17	-3.363988276	0.000323161
127833	SYT2	-2.798534395	0.004643907
148281	SYT6	4.2991842	0.000166419
84958	SYTL1	-1.744954391	0.024275249
732253	TDRG1	2.53524366	0.00036969
54997	TESC	2.087977036	0.044445076
29842	TFCP2L1	3.441067117	0.000146606
7060	THBS4	2.517497312	0.009475308
7089	TLE2	-1.8884754	0.000206873
79816	TLE6	-2.698057535	0.000288205
7092	TLL1	1.77072022	0.040841481
7093	TLL2	2.163674705	0.041646089
7104	TM4SF4	3.109533956	0.011084784
55273	TMEM100	-1.674347133	0.021633304
338773	TMEM119	-2.310499926	0.000215341
80757	TMEM121	-1.753812841	4.68E-05
222865	TMEM130	-3.241236829	1.23E-05
114795	TMEM132B	3.851861534	2.76E-06
121256	TMEM132D	-4.033040198	0.023221029
81615	TMEM163	4.269777151	1.34E-06
79041	TMEM38A	-1.522043565	0.02233543
120224	TMEM45B	-4.290376803	0.002015758
79639	TMEM53	1.752444968	3.85E-06
25789	TMEM59L	-3.563084838	7.20E-06
259236	TMIE	-2.169026723	0.007997311
54209	TREM2	-1.600658165	0.038030449
9830	TRIM14	-1.804580945	1.15E-05
80128	TRIM46	-2.31671162	2.71E-05
25893	TRIM58	-2.228789422	0.014092366
81786	TRIM7	-1.754429449	0.008793521
388610	TRNP1	-2.253799383	5.30E-05
7222	TRPC3	2.131979206	0.043278207
80036	TRPM3	2.080157616	0.006124607
90139	TSPAN18	1.799923054	9.77E-05
10077	TSPAN32	1.935008503	0.045744434
10381	TUBB3	-1.613119127	2.44E-06
84959	UBASH3B	1.638855953	0.001667699
164153	UBL4B	2.771009807	2.49E-07
133688	UGT3A1	3.739904794	2.26E-08
7399	USH2A	-2.686166497	0.041911371
10090	UST	4.631334377	8.76E-07
10451	VAV3	1.817615436	0.002917618
389136	VGLL3	-1.698566536	0.037212487
7434	VIPR2	3.137545968	0.012410603
147645	VSIG10L	-1.598830607	0.002197984
7447	VSNL1	-3.391591296	0.006814646
221806	VWDE	-3.80648325	0.000475318
10810	WASF3	2.237900314	0.002994899
644150	WIPF3	1.895679983	0.009900495
79971	WLS	1.907962834	0.003782189
65268	WNK2	-1.56929236	0.025187338
7482	WNT2B	1.583548049	0.001862675
54361	WNT4	2.804468581	0.001056668
81029	WNT5B	2.222422194	5.25E-05
7477	WNT7B	1.679699122	0.020996454
7479	WNT8B	2.071266196	0.019973057
9671	WSCD2	2.790562957	0.005971312
114786	XKR4	1.869133403	0.043121658
23414	ZFPM2	1.848581195	0.022388156
7547	ZIC3	2.697362744	0.004159079
22891	ZNF365	-2.368012439	0.000218182
23090	ZNF423	2.234741503	5.45E-05
9658	ZNF516	-1.870416439	6.04E-05
57507	ZNF608	-2.826301993	3.06E-12
