# Supplementary material for: Master regulator analysis of paragangliomas carrying SDHx, VHL, or MAML3 genetic alterations
Source: BMC Cancer. 2019 Jun 24;19:619. doi: 10.1186/s12885-019-5813-z (PMC6591808; doi:10.1186/s12885-019-5813-z)
Supplement: Supplementary file 5 — Dataset S5. VHL-loss PPGL master regulators (dpi = 0.00). (CSV 18 kb) [file 12885_2019_5813_MOESM5_ESM.csv]

Regulon	Universe.Size	Regulon.Size	Total.Hits	Expected.Hits	Observed.Hits	Pvalue	Adjusted.Pvalue
ERG	16003	175	239	2.61	22	1.7e-14	9.2e-12
TBX15	16003	57	239	0.85	12	3.6e-11	9.8e-09
TFAP2C	16003	221	239	3.3	19	8.9e-10	1.6e-07
FOXF1	16003	54	239	0.81	10	6.2e-09	7.8e-07
NR5A1	16003	337	239	5.03	22	7.3e-09	7.8e-07
ETS1	16003	178	239	2.66	16	1.1e-08	9.4e-07
VSX1	16003	222	239	3.32	17	4e-08	3e-06
PRDM1	16003	39	239	0.58	8	9.1e-08	6.1e-06
NR1H4	16003	269	239	4.02	17	6.2e-07	3.7e-05
EBF2	16003	62	239	0.93	8	3.7e-06	2e-04
NKX3-1	16003	188	239	2.81	13	5.1e-06	0.00025
NR0B1	16003	72	239	1.08	8	1.2e-05	0.00051
RORB	16003	204	239	3.05	13	1.2e-05	0.00051
SOX7	16003	237	239	3.54	14	1.3e-05	0.00052
BCL6B	16003	100	239	1.49	9	1.9e-05	0.00067
SOX11	16003	79	239	1.18	8	2.3e-05	0.00077
EPAS1	16003	168	239	2.51	11	4.5e-05	0.0014
GLI3	16003	203	239	3.03	12	5.6e-05	0.0017
NEUROD1	16003	309	239	4.61	15	6.6e-05	0.0019
SREBF1	16003	179	239	2.67	11	8e-05	0.0022
FOXJ2	16003	404	239	6.03	17	0.00013	0.0032
STAT4	16003	193	239	2.88	11	0.00016	0.0038
ESR2	16003	263	239	3.93	13	0.00017	0.0039
DLX5	16003	136	239	2.03	9	0.00021	0.0046
WT1	16003	109	239	1.63	8	0.00023	0.0049
EGR3	16003	28	239	0.42	4	0.00075	0.015
MECOM	16003	73	239	1.09	6	0.00077	0.015
FOXL1	16003	139	239	2.08	8	0.0012	0.022
BARX1	16003	80	239	1.19	6	0.0012	0.023
NFIX	16003	182	239	2.72	9	0.0017	0.03
SHOX2	16003	91	239	1.36	6	0.0024	0.042
HNF1A	16003	123	239	1.84	7	0.0025	0.042
POU3F3	16003	211	239	3.15	9	0.0045	0.073
SOX10	16003	46	239	0.69	4	0.0048	0.076
IRF6	16003	109	239	1.63	6	0.0059	0.09
PBX2	16003	145	239	2.17	7	0.0061	0.091
E2F7	16003	183	239	2.73	8	0.0063	0.091
DMBX1	16003	51	239	0.76	4	0.007	0.099
E2F5	16003	271	239	4.05	10	0.0077	0.11
HOXD10	16003	53	239	0.79	4	0.008	0.11
TBX5	16003	84	239	1.25	5	0.0085	0.11
OTX2	16003	56	239	0.84	4	0.0097	0.12
FOXF2	16003	32	239	0.48	3	0.012	0.15
EGR1	16003	62	239	0.93	4	0.014	0.17
IRF8	16003	172	239	2.57	7	0.015	0.18
PBX3	16003	303	239	4.53	10	0.016	0.19
ISL2	16003	100	239	1.49	5	0.017	0.19
EBF1	16003	178	239	2.66	7	0.018	0.2
VDR	16003	179	239	2.67	7	0.018	0.2
SP1	16003	268	239	4	9	0.02	0.21
TLX2	16003	105	239	1.57	5	0.021	0.22
HOXC8	16003	106	239	1.58	5	0.021	0.22
RFX5	16003	367	239	5.48	11	0.022	0.23
NKX6-2	16003	42	239	0.63	3	0.025	0.24
ATF3	16003	18	239	0.27	2	0.029	0.28
ZNF423	16003	197	239	2.94	7	0.029	0.28
MAFF	16003	80	239	1.19	4	0.032	0.3
PITX3	16003	47	239	0.7	3	0.033	0.31
GLI2	16003	120	239	1.79	5	0.034	0.31
MYC	16003	82	239	1.22	4	0.034	0.31
POU3F1	16003	121	239	1.81	5	0.035	0.31
PPARG	16003	49	239	0.73	3	0.037	0.32
SATB1	16003	123	239	1.84	5	0.037	0.32
HOXA11	16003	85	239	1.27	4	0.038	0.32
ETS2	16003	51	239	0.76	3	0.041	0.33
HOXA1	16003	89	239	1.33	4	0.044	0.36
NFATC1	16003	53	239	0.79	3	0.045	0.36
NR4A1	16003	23	239	0.34	2	0.046	0.36
ZFP42	16003	130	239	1.94	5	0.046	0.36
STAT5A	16003	268	239	4	8	0.048	0.37
LHX2	16003	96	239	1.43	4	0.056	0.42
ARNTL2	16003	187	239	2.79	6	0.062	0.46
FOXQ1	16003	29	239	0.43	2	0.069	0.5
SOX21	16003	29	239	0.43	2	0.069	0.5
DLX1	16003	106	239	1.58	4	0.074	0.53
SMAD7	16003	196	239	2.93	6	0.074	0.53
RARA	16003	151	239	2.26	5	0.076	0.53
SOX17	16003	31	239	0.46	2	0.078	0.54
RXRG	16003	109	239	1.63	4	0.081	0.55
MNX1	16003	33	239	0.49	2	0.087	0.57
RARB	16003	157	239	2.34	5	0.087	0.57
NR1I2	16003	113	239	1.69	4	0.089	0.58
ISL1	16003	117	239	1.75	4	0.098	0.64
AR	16003	76	239	1.14	3	0.1	0.65
NKX6-3	16003	76	239	1.14	3	0.1	0.65
RORA	16003	119	239	1.78	4	0.1	0.65
BHLHE40	16003	37	239	0.55	2	0.11	0.65
PBX1	16003	171	239	2.55	5	0.11	0.69
ARID5B	16003	39	239	0.58	2	0.11	0.69
ELF1	16003	42	239	0.63	2	0.13	0.77
ZEB1	16003	335	239	5	8	0.13	0.77
CBFB	16003	233	239	3.48	6	0.14	0.8
SREBF2	16003	87	239	1.3	3	0.14	0.81
SIX3	16003	88	239	1.31	3	0.14	0.82
MSX1	16003	45	239	0.67	2	0.15	0.82
KLF15	16003	90	239	1.34	3	0.15	0.85
GATA4	16003	91	239	1.36	3	0.16	0.86
GZF1	16003	143	239	2.14	4	0.17	0.91
GATA2	16003	196	239	2.93	5	0.17	0.92
HOXA7	16003	50	239	0.75	2	0.17	0.92
EMX2	16003	51	239	0.76	2	0.18	0.94
MEIS2	16003	52	239	0.78	2	0.18	0.96
SOX6	16003	53	239	0.79	2	0.19	0.98
POU2F2	16003	663	239	9.9	13	0.19	1
HIC1	16003	56	239	0.84	2	0.2	1
HNF1B	16003	55	239	0.82	2	0.2	1
HOXB6	16003	16	239	0.24	1	0.21	1
IRX2	16003	16	239	0.24	1	0.21	1
GBX2	16003	108	239	1.61	3	0.22	1
SOX8	16003	59	239	0.88	2	0.22	1
AHR	16003	64	239	0.96	2	0.25	1
HOXA10	16003	20	239	0.3	1	0.26	1
POU3F2	16003	67	239	1	2	0.26	1
SOX9	16003	229	239	3.42	5	0.26	1
STAT3	16003	118	239	1.76	3	0.26	1
JDP2	16003	21	239	0.31	1	0.27	1
JUN	16003	23	239	0.34	1	0.29	1
NR3C1	16003	182	239	2.72	4	0.29	1
TFAP2B	16003	298	239	4.45	6	0.29	1
HLX	16003	76	239	1.14	2	0.31	1
NR5A2	16003	76	239	1.14	2	0.31	1
DLX3	16003	26	239	0.39	1	0.32	1
GCM2	16003	192	239	2.87	4	0.32	1
HOXB5	16003	26	239	0.39	1	0.32	1
ARID3A	16003	253	239	3.78	5	0.33	1
BACH2	16003	135	239	2.02	3	0.33	1
LEF1	16003	27	239	0.4	1	0.33	1
NFATC2	16003	79	239	1.18	2	0.33	1
PAX2	16003	79	239	1.18	2	0.33	1
PKNOX2	16003	135	239	2.02	3	0.33	1
SOX13	16003	78	239	1.16	2	0.33	1
NR4A2	16003	28	239	0.42	1	0.34	1
ZIC3	16003	80	239	1.19	2	0.34	1
BCL6	16003	29	239	0.43	1	0.35	1
FEV	16003	260	239	3.88	5	0.35	1
PPARD	16003	140	239	2.09	3	0.35	1
FOXO4	16003	390	239	5.82	7	0.36	1
ESRRA	16003	268	239	4	5	0.37	1
HOXD9	16003	86	239	1.28	2	0.37	1
MYCN	16003	205	239	3.06	4	0.37	1
RUNX2	16003	149	239	2.23	3	0.38	1
ZBTB3	16003	149	239	2.23	3	0.38	1
ONECUT2	16003	151	239	2.26	3	0.39	1
ETV1	16003	91	239	1.36	2	0.4	1
HOXA2	16003	154	239	2.3	3	0.4	1
HOXA5	16003	91	239	1.36	2	0.4	1
ELK1	16003	94	239	1.4	2	0.41	1
CTCF	16003	36	239	0.54	1	0.42	1
ZNF148	16003	159	239	2.37	3	0.42	1
GLIS2	16003	97	239	1.45	2	0.43	1
HINFP	16003	353	239	5.27	6	0.43	1
PHOX2A	16003	160	239	2.39	3	0.43	1
SIX1	16003	37	239	0.55	1	0.43	1
ALX1	16003	39	239	0.58	1	0.44	1
DMRT3	16003	39	239	0.58	1	0.44	1
IRX4	16003	226	239	3.38	4	0.44	1
ERF	16003	101	239	1.51	2	0.45	1
LMX1B	16003	40	239	0.6	1	0.45	1
SOX14	16003	41	239	0.61	1	0.46	1
TCF7	16003	103	239	1.54	2	0.46	1
ZIC1	16003	42	239	0.63	1	0.47	1
EBF3	16003	44	239	0.66	1	0.48	1
IRX3	16003	43	239	0.64	1	0.48	1
ELK3	16003	242	239	3.61	4	0.49	1
HLF	16003	175	239	2.61	3	0.49	1
E2F1	16003	179	239	2.67	3	0.5	1
JUNB	16003	46	239	0.69	1	0.5	1
TFCP2L1	16003	111	239	1.66	2	0.5	1
FOXA1	16003	47	239	0.7	1	0.51	1
HOXC10	16003	48	239	0.72	1	0.51	1
MYBL2	16003	180	239	2.69	3	0.51	1
PRRX1	16003	48	239	0.72	1	0.51	1
SPIB	16003	47	239	0.7	1	0.51	1
ETV5	16003	185	239	2.76	3	0.52	1
SOX30	16003	49	239	0.73	1	0.52	1
FOXD1	16003	50	239	0.75	1	0.53	1
FOXA3	16003	51	239	0.76	1	0.54	1
HNF4G	16003	52	239	0.78	1	0.54	1
HOXD1	16003	393	239	5.87	6	0.54	1
KLF4	16003	52	239	0.78	1	0.54	1
MECP2	16003	192	239	2.87	3	0.55	1
IRX5	16003	54	239	0.81	1	0.56	1
EVX1	16003	58	239	0.87	1	0.58	1
SRF	16003	57	239	0.85	1	0.58	1
HAND1	16003	132	239	1.97	2	0.59	1
MAF	16003	131	239	1.96	2	0.59	1
PLAGL1	16003	205	239	3.06	3	0.59	1
THRA	16003	205	239	3.06	3	0.59	1
HOXA4	16003	62	239	0.93	1	0.61	1
SOX4	16003	136	239	2.03	2	0.61	1
TFEC	16003	210	239	3.14	3	0.61	1
HLTF	16003	139	239	2.08	2	0.62	1
NKX2-3	16003	65	239	0.97	1	0.62	1
DLX2	16003	66	239	0.99	1	0.63	1
MAFK	16003	66	239	0.99	1	0.63	1
LHX9	16003	68	239	1.02	1	0.64	1
PHOX2B	16003	144	239	2.15	2	0.64	1
ATF5	16003	70	239	1.05	1	0.65	1
FGF9	16003	223	239	3.33	3	0.65	1
FOSL1	16003	70	239	1.05	1	0.65	1
HMX1	16003	71	239	1.06	1	0.66	1
MAZ	16003	150	239	2.24	2	0.66	1
BHLHE41	16003	74	239	1.11	1	0.67	1
E2F3	16003	377	239	5.63	5	0.67	1
PITX1	16003	153	239	2.29	2	0.67	1
PROP1	16003	73	239	1.09	1	0.67	1
RFXAP	16003	231	239	3.45	3	0.67	1
SMAD1	16003	73	239	1.09	1	0.67	1
VAX2	16003	154	239	2.3	2	0.67	1
ELF4	16003	157	239	2.34	2	0.68	1
HMX2	16003	75	239	1.12	1	0.68	1
HNF4A	16003	76	239	1.14	1	0.68	1
IKZF1	16003	76	239	1.14	1	0.68	1
KLF12	16003	76	239	1.14	1	0.68	1
MEIS1	16003	233	239	3.48	3	0.68	1
OSR2	16003	75	239	1.12	1	0.68	1
RXRB	16003	76	239	1.14	1	0.68	1
GATA5	16003	77	239	1.15	1	0.69	1
NR1H2	16003	159	239	2.37	2	0.69	1
PAX7	16003	79	239	1.18	1	0.7	1
GFI1	16003	82	239	1.22	1	0.71	1
POU2F3	16003	84	239	1.25	1	0.72	1
POU4F1	16003	167	239	2.49	2	0.72	1
FOXM1	16003	252	239	3.76	3	0.73	1
TFE3	16003	86	239	1.28	1	0.73	1
ZBTB16	16003	86	239	1.28	1	0.73	1
E2F4	16003	176	239	2.63	2	0.74	1
FLI1	16003	89	239	1.33	1	0.74	1
NFIC	16003	174	239	2.6	2	0.74	1
TCF3	16003	174	239	2.6	2	0.74	1
TBX18	16003	91	239	1.36	1	0.75	1
ZNF740	16003	179	239	2.67	2	0.75	1
ARNT2	16003	182	239	2.72	2	0.76	1
ASCL1	16003	182	239	2.72	2	0.76	1
BARX2	16003	96	239	1.43	1	0.77	1
EN1	16003	98	239	1.46	1	0.77	1
GTF2IRD1	16003	185	239	2.76	2	0.77	1
SOX18	16003	97	239	1.45	1	0.77	1
E2F6	16003	191	239	2.85	2	0.78	1
MEF2D	16003	99	239	1.48	1	0.78	1
RARG	16003	99	239	1.48	1	0.78	1
SOX12	16003	99	239	1.48	1	0.78	1
TBP	16003	101	239	1.51	1	0.78	1
GATA6	16003	194	239	2.9	2	0.79	1
PAX3	16003	102	239	1.52	1	0.79	1
PAX5	16003	194	239	2.9	2	0.79	1
SMAD3	16003	104	239	1.55	1	0.79	1
MYOG	16003	105	239	1.57	1	0.8	1
PPARA	16003	284	239	4.24	3	0.8	1
CEBPA	16003	110	239	1.64	1	0.81	1
E2F2	16003	110	239	1.64	1	0.81	1
NHLH1	16003	205	239	3.06	2	0.81	1
TFAP2A	16003	110	239	1.64	1	0.81	1
TGIF1	16003	110	239	1.64	1	0.81	1
CREM	16003	115	239	1.72	1	0.82	1
FOXD3	16003	112	239	1.67	1	0.82	1
KLF7	16003	115	239	1.72	1	0.82	1
PGR	16003	116	239	1.73	1	0.83	1
RFX2	16003	212	239	3.17	2	0.83	1
SIX4	16003	299	239	4.47	3	0.83	1
SOX15	16003	382	239	5.71	4	0.83	1
PRRX2	16003	120	239	1.79	1	0.84	1
RFX3	16003	126	239	1.88	1	0.85	1
TEAD1	16003	315	239	4.7	3	0.85	1
FOXP1	16003	130	239	1.94	1	0.86	1
POU2F1	16003	129	239	1.93	1	0.86	1
SPI1	16003	403	239	6.02	4	0.86	1
ETV4	16003	137	239	2.05	1	0.87	1
GABPB2	16003	135	239	2.02	1	0.87	1
HSF2	16003	238	239	3.55	2	0.87	1
JUND	16003	135	239	2.02	1	0.87	1
NFYC	16003	328	239	4.9	3	0.87	1
SP4	16003	326	239	4.87	3	0.87	1
STAT5B	16003	134	239	2	1	0.87	1
TP53	16003	134	239	2	1	0.87	1
ARID5A	16003	143	239	2.14	1	0.88	1
ARNT	16003	141	239	2.11	1	0.88	1
HAND2	16003	421	239	6.29	4	0.88	1
REST	16003	332	239	4.96	3	0.88	1
TCF4	16003	138	239	2.06	1	0.88	1
YY1	16003	138	239	2.06	1	0.88	1
CEBPG	16003	145	239	2.17	1	0.89	1
EN2	16003	146	239	2.18	1	0.89	1
MXI1	16003	147	239	2.2	1	0.89	1
FOXO3	16003	154	239	2.3	1	0.9	1
ZNF8	16003	155	239	2.31	1	0.9	1
BBX	16003	164	239	2.45	1	0.92	1
POU3F4	16003	171	239	2.55	1	0.92	1
USF1	16003	170	239	2.54	1	0.92	1
HDX	16003	175	239	2.61	1	0.93	1
IRF5	16003	172	239	2.57	1	0.93	1
RXRA	16003	186	239	2.78	1	0.94	1
TFEB	16003	188	239	2.81	1	0.94	1
EWSR1	16003	197	239	2.94	1	0.95	1
IRF2	16003	194	239	2.9	1	0.95	1
MYF6	16003	193	239	2.88	1	0.95	1
RFX1	16003	204	239	3.05	1	0.95	1
STAT1	16003	197	239	2.94	1	0.95	1
GCM1	16003	207	239	3.09	1	0.96	1
RFXANK	16003	211	239	3.15	1	0.96	1
STAT6	16003	217	239	3.24	1	0.96	1
ZBTB7B	16003	214	239	3.2	1	0.96	1
MZF1	16003	228	239	3.41	1	0.97	1
FOXJ3	16003	275	239	4.11	1	0.98	1
HSF1	16003	250	239	3.73	1	0.98	1
NFYB	16003	270	239	4.03	1	0.98	1
NR1H3	16003	254	239	3.79	1	0.98	1
PARP1	16003	249	239	3.72	1	0.98	1
POU6F1	16003	263	239	3.93	1	0.98	1
TRIM28	16003	267	239	3.99	1	0.98	1
XBP1	16003	274	239	4.09	1	0.98	1
ZNF35	16003	245	239	3.66	1	0.98	1
BPTF	16003	295	239	4.41	1	0.99	1
CLOCK	16003	424	239	6.33	2	0.99	1
DEAF1	16003	317	239	4.73	1	0.99	1
NFIA	16003	294	239	4.39	1	0.99	1
AIRE	16003	254	239	3.79	0	1	1
ALX3	16003	26	239	0.39	0	1	1
ALX4	16003	53	239	0.79	0	1	1
ARNTL	16003	121	239	1.81	0	1	1
ARX	16003	76	239	1.14	0	1	1
ASCL2	16003	114	239	1.7	0	1	1
ATF1	16003	85	239	1.27	0	1	1
ATF2	16003	406	239	6.06	0	1	1
ATF4	16003	93	239	1.39	0	1	1
ATF7	16003	60	239	0.9	0	1	1
ATOH1	16003	21	239	0.31	0	1	1
BACH1	16003	107	239	1.6	0	1	1
BARHL1	16003	146	239	2.18	0	1	1
BRCA1	16003	157	239	2.34	0	1	1
CDC5L	16003	116	239	1.73	0	1	1
CDX1	16003	47	239	0.7	0	1	1
CDX2	16003	27	239	0.4	0	1	1
CEBPB	16003	124	239	1.85	0	1	1
CEBPD	16003	77	239	1.15	0	1	1
CEBPE	16003	38	239	0.57	0	1	1
CNOT3	16003	91	239	1.36	0	1	1
CREB1	16003	63	239	0.94	0	1	1
CRX	16003	145	239	2.17	0	1	1
CUX1	16003	240	239	3.58	0	1	1
DBP	16003	97	239	1.45	0	1	1
DDIT3	16003	51	239	0.76	0	1	1
DLX4	16003	50	239	0.75	0	1	1
DMRT1	16003	39	239	0.58	0	1	1
DMRT2	16003	45	239	0.67	0	1	1
E4F1	16003	333	239	4.97	0	1	1
EGR2	16003	15	239	0.22	0	1	1
EGR4	16003	75	239	1.12	0	1	1
EHF	16003	91	239	1.36	0	1	1
ELF2	16003	246	239	3.67	0	1	1
ELF3	16003	67	239	1	0	1	1
ELF5	16003	27	239	0.4	0	1	1
ELK4	16003	24	239	0.36	0	1	1
EOMES	16003	50	239	0.75	0	1	1
EP300	16003	105	239	1.57	0	1	1
ESR1	16003	25	239	0.37	0	1	1
ESRRB	16003	59	239	0.88	0	1	1
ESX1	16003	64	239	0.96	0	1	1
ETV3	16003	124	239	1.85	0	1	1
ETV6	16003	88	239	1.31	0	1	1
FOSL2	16003	81	239	1.21	0	1	1
FOXA2	16003	51	239	0.76	0	1	1
FOXC1	16003	37	239	0.55	0	1	1
FOXG1	16003	22	239	0.33	0	1	1
FOXH1	16003	135	239	2.02	0	1	1
FOXI1	16003	25	239	0.37	0	1	1
FOXJ1	16003	65	239	0.97	0	1	1
FOXK1	16003	40	239	0.6	0	1	1
FOXN1	16003	78	239	1.16	0	1	1
FOXO1	16003	127	239	1.9	0	1	1
FOXP3	16003	125	239	1.87	0	1	1
GABPA	16003	63	239	0.94	0	1	1
GABPB1	16003	70	239	1.05	0	1	1
GATA1	16003	59	239	0.88	0	1	1
GATA3	16003	102	239	1.52	0	1	1
GBX1	16003	143	239	2.14	0	1	1
GFI1B	16003	50	239	0.75	0	1	1
GLI1	16003	25	239	0.37	0	1	1
GLIS1	16003	85	239	1.27	0	1	1
GLIS3	16003	38	239	0.57	0	1	1
GMEB1	16003	99	239	1.48	0	1	1
GSC	16003	30	239	0.45	0	1	1
GSX2	16003	49	239	0.73	0	1	1
GTF2A2	16003	151	239	2.26	0	1	1
GTF2I	16003	167	239	2.49	0	1	1
HBP1	16003	108	239	1.61	0	1	1
HES1	16003	15	239	0.22	0	1	1
HIF1A	16003	205	239	3.06	0	1	1
HMBOX1	16003	75	239	1.12	0	1	1
HMGA2	16003	73	239	1.09	0	1	1
HOMEZ	16003	186	239	2.78	0	1	1
HOXA13	16003	33	239	0.49	0	1	1
HOXA3	16003	43	239	0.64	0	1	1
HOXA6	16003	25	239	0.37	0	1	1
HOXB13	16003	40	239	0.6	0	1	1
HOXB3	16003	242	239	3.61	0	1	1
HOXB4	16003	54	239	0.81	0	1	1
HOXB7	16003	26	239	0.39	0	1	1
HOXB8	16003	15	239	0.22	0	1	1
HOXB9	16003	59	239	0.88	0	1	1
HOXC12	16003	31	239	0.46	0	1	1
HOXC13	16003	18	239	0.27	0	1	1
HOXC4	16003	26	239	0.39	0	1	1
HOXC5	16003	16	239	0.24	0	1	1
HOXC6	16003	39	239	0.58	0	1	1
HOXC9	16003	27	239	0.4	0	1	1
HOXD11	16003	18	239	0.27	0	1	1
HOXD12	16003	42	239	0.63	0	1	1
HOXD13	16003	102	239	1.52	0	1	1
HOXD8	16003	81	239	1.21	0	1	1
IKZF2	16003	85	239	1.27	0	1	1
INSM1	16003	246	239	3.67	0	1	1
IRF1	16003	55	239	0.82	0	1	1
IRF3	16003	210	239	3.14	0	1	1
IRF4	16003	145	239	2.17	0	1	1
IRF7	16003	136	239	2.03	0	1	1
IRF9	16003	124	239	1.85	0	1	1
ISX	16003	42	239	0.63	0	1	1
KLF11	16003	63	239	0.94	0	1	1
LHX1	16003	84	239	1.25	0	1	1
LHX3	16003	42	239	0.63	0	1	1
LHX4	16003	115	239	1.72	0	1	1
LHX5	16003	81	239	1.21	0	1	1
LHX8	16003	49	239	0.73	0	1	1
LMO2	16003	86	239	1.28	0	1	1
LMX1A	16003	101	239	1.51	0	1	1
MAFB	16003	56	239	0.84	0	1	1
MAFG	16003	95	239	1.42	0	1	1
MAX	16003	122	239	1.82	0	1	1
MEF2A	16003	64	239	0.96	0	1	1
MEF2C	16003	25	239	0.37	0	1	1
MEOX1	16003	36	239	0.54	0	1	1
MITF	16003	47	239	0.7	0	1	1
MTF1	16003	335	239	5	0	1	1
MXD1	16003	106	239	1.58	0	1	1
MXD3	16003	257	239	3.84	0	1	1
MYB	16003	40	239	0.6	0	1	1
MYBL1	16003	134	239	2	0	1	1
MYF5	16003	62	239	0.93	0	1	1
MYOD1	16003	97	239	1.45	0	1	1
NANOG	16003	424	239	6.33	0	1	1
NFATC3	16003	49	239	0.73	0	1	1
NFATC4	16003	35	239	0.52	0	1	1
NFE2	16003	69	239	1.03	0	1	1
NFE2L1	16003	273	239	4.08	0	1	1
NFE2L2	16003	100	239	1.49	0	1	1
NFE2L3	16003	340	239	5.08	0	1	1
NFIB	16003	125	239	1.87	0	1	1
NFIL3	16003	96	239	1.43	0	1	1
NFKB1	16003	140	239	2.09	0	1	1
NFKB2	16003	101	239	1.51	0	1	1
NFYA	16003	129	239	1.93	0	1	1
NKX2-1	16003	34	239	0.51	0	1	1
NKX2-2	16003	17	239	0.25	0	1	1
NKX2-5	16003	107	239	1.6	0	1	1
NKX2-8	16003	106	239	1.58	0	1	1
NKX3-2	16003	22	239	0.33	0	1	1
NKX6-1	16003	46	239	0.69	0	1	1
NOBOX	16003	138	239	2.06	0	1	1
NR1I3	16003	65	239	0.97	0	1	1
NR2C2	16003	369	239	5.51	1	1	1
NR2E3	16003	54	239	0.81	0	1	1
NR2F2	16003	75	239	1.12	0	1	1
NR2F6	16003	105	239	1.57	0	1	1
NR6A1	16003	137	239	2.05	0	1	1
NRF1	16003	139	239	2.08	0	1	1
ONECUT1	16003	50	239	0.75	0	1	1
OSR1	16003	38	239	0.57	0	1	1
OTP	16003	56	239	0.84	0	1	1
OTX1	16003	121	239	1.81	0	1	1
OVOL2	16003	66	239	0.99	0	1	1
PATZ1	16003	154	239	2.3	0	1	1
PAX1	16003	24	239	0.36	0	1	1
PAX4	16003	62	239	0.93	0	1	1
PAX6	16003	118	239	1.76	0	1	1
PAX8	16003	35	239	0.52	0	1	1
PDX1	16003	82	239	1.22	0	1	1
PITX2	16003	75	239	1.12	0	1	1
PKNOX1	16003	125	239	1.87	0	1	1
PLAG1	16003	133	239	1.99	0	1	1
POU1F1	16003	34	239	0.51	0	1	1
POU2AF1	16003	107	239	1.6	0	1	1
POU4F3	16003	19	239	0.28	0	1	1
RAX	16003	53	239	0.79	0	1	1
RBPJ	16003	71	239	1.06	0	1	1
REL	16003	66	239	0.99	0	1	1
RELA	16003	140	239	2.09	0	1	1
RFX4	16003	35	239	0.52	0	1	1
RFX7	16003	82	239	1.22	0	1	1
RHOXF1	16003	170	239	2.54	0	1	1
RREB1	16003	159	239	2.37	0	1	1
RUNX3	16003	130	239	1.94	0	1	1
SIX2	16003	47	239	0.7	0	1	1
SIX6	16003	66	239	0.99	0	1	1
SMAD2	16003	147	239	2.2	0	1	1
SMAD4	16003	15	239	0.22	0	1	1
SMAD5	16003	86	239	1.28	0	1	1
SMAD6	16003	38	239	0.57	0	1	1
SMAD9	16003	43	239	0.64	0	1	1
SOX1	16003	44	239	0.66	0	1	1
SOX2	16003	75	239	1.12	0	1	1
SOX5	16003	38	239	0.57	0	1	1
SP2	16003	72	239	1.08	0	1	1
SP3	16003	147	239	2.2	0	1	1
SPDEF	16003	115	239	1.72	0	1	1
SPIC	16003	64	239	0.96	0	1	1
SPZ1	16003	31	239	0.46	0	1	1
STAT2	16003	107	239	1.6	0	1	1
T	16003	76	239	1.14	0	1	1
TAL1	16003	24	239	0.36	0	1	1
TAL2	16003	73	239	1.09	0	1	1
TBX22	16003	78	239	1.16	0	1	1
TCF12	16003	62	239	0.93	0	1	1
TCF7L2	16003	70	239	1.05	0	1	1
TEF	16003	43	239	0.64	0	1	1
TFAP2E	16003	383	239	5.72	0	1	1
TFAP4	16003	140	239	2.09	0	1	1
TFCP2	16003	109	239	1.63	0	1	1
TFDP1	16003	217	239	3.24	0	1	1
TGIF2	16003	369	239	5.51	1	1	1
THRB	16003	62	239	0.93	0	1	1
TLX1	16003	47	239	0.7	0	1	1
TP63	16003	15	239	0.22	0	1	1
TP73	16003	55	239	0.82	0	1	1
USF2	16003	185	239	2.76	0	1	1
ZBTB12	16003	50	239	0.75	0	1	1
ZBTB33	16003	190	239	2.84	0	1	1
ZBTB6	16003	72	239	1.08	0	1	1
ZBTB7A	16003	41	239	0.61	0	1	1
ZFX	16003	64	239	0.96	0	1	1
ZIC2	16003	42	239	0.63	0	1	1
ZNF143	16003	108	239	1.61	0	1	1
ZNF281	16003	224	239	3.35	0	1	1
ZNF354C	16003	78	239	1.16	0	1	1
ZNF384	16003	154	239	2.3	0	1	1
ZNF628	16003	66	239	0.99	0	1	1
ZNF691	16003	123	239	1.84	0	1	1
