# Supplementary material for: Master regulator analysis of paragangliomas carrying SDHx, VHL, or MAML3 genetic alterations
Source: BMC Cancer. 2019 Jun 24;19:619. doi: 10.1186/s12885-019-5813-z (PMC6591808; doi:10.1186/s12885-019-5813-z)
Supplement: Supplementary file 6 — Dataset S6. MAML3 translocation-positive PPGL master regulators (dpi = 0.00). (CSV 19 kb) [file 12885_2019_5813_MOESM6_ESM.csv]

Regulon	Universe.Size	Regulon.Size	Total.Hits	Expected.Hits	Observed.Hits	Pvalue	Adjusted.Pvalue
IRX4	16003	226	532	7.51	143	1.3e-158	7e-156
PKNOX2	16003	135	532	4.49	45	4.6e-33	1.2e-30
FOXO1	16003	127	532	4.22	36	6.8e-24	1.2e-21
ETV1	16003	91	532	3.03	30	3e-22	4.1e-20
LHX2	16003	96	532	3.19	30	1.8e-21	1.9e-19
TFCP2L1	16003	111	532	3.69	29	2.1e-18	1.9e-16
TFEB	16003	188	532	6.25	35	7e-17	5.4e-15
ESRRB	16003	59	532	1.96	20	1.6e-15	1.1e-13
GTF2IRD1	16003	185	532	6.15	32	1.4e-14	8.1e-13
GLI2	16003	120	532	3.99	26	1.7e-14	8.9e-13
AR	16003	76	532	2.53	20	3.7e-13	1.8e-11
KLF12	16003	76	532	2.53	19	3.9e-12	1.8e-10
HAND2	16003	421	532	14	45	4.3e-12	1.8e-10
PITX1	16003	153	532	5.09	25	4e-11	1.5e-09
RXRG	16003	109	532	3.62	21	6.1e-11	2.2e-09
LMX1A	16003	101	532	3.36	20	1e-10	3.5e-09
HMGA2	16003	73	532	2.43	16	1.6e-09	5.1e-08
ZNF423	16003	197	532	6.55	26	2e-09	6e-08
POU3F1	16003	121	532	4.02	20	3e-09	8.4e-08
ZIC3	16003	80	532	2.66	16	6.7e-09	1.8e-07
MYCN	16003	205	532	6.81	25	2.1e-08	5.3e-07
EN1	16003	98	532	3.26	17	2.2e-08	5.3e-07
FOXD3	16003	112	532	3.72	18	2.9e-08	6.7e-07
ETV5	16003	185	532	6.15	22	2.3e-07	5.2e-06
HMX1	16003	71	532	2.36	13	5.2e-07	1.1e-05
NR6A1	16003	137	532	4.55	18	6.6e-07	1.3e-05
CEBPA	16003	110	532	3.66	16	6.9e-07	1.3e-05
EMX2	16003	51	532	1.7	11	7e-07	1.3e-05
FOXJ2	16003	404	532	13.43	34	7e-07	1.3e-05
LMO2	16003	86	532	2.86	14	8.5e-07	1.5e-05
TP73	16003	55	532	1.83	11	1.6e-06	2.7e-05
ARNT2	16003	182	532	6.05	20	2.8e-06	4.7e-05
EPAS1	16003	168	532	5.58	19	3.3e-06	5.3e-05
IRF5	16003	172	532	5.72	19	4.6e-06	7.3e-05
IRX3	16003	43	532	1.43	9	9.5e-06	0.00015
BARX1	16003	80	532	2.66	12	1.2e-05	0.00018
TBX5	16003	84	532	2.79	12	2.1e-05	3e-04
STAT4	16003	193	532	6.42	19	2.4e-05	0.00034
GATA3	16003	102	532	3.39	13	3.3e-05	0.00045
PAX3	16003	102	532	3.39	12	0.00014	0.0019
GBX2	16003	108	532	3.59	12	0.00025	0.0032
FOXQ1	16003	29	532	0.96	6	0.00032	0.0042
MYOD1	16003	97	532	3.22	11	0.00037	0.0046
ISL1	16003	117	532	3.89	12	0.00052	0.0063
TCF4	16003	138	532	4.59	13	7e-04	0.0083
HOXC8	16003	106	532	3.52	11	0.00079	0.0091
POU2F2	16003	663	532	22.04	38	0.00079	0.0091
SHOX2	16003	91	532	3.03	10	0.00087	0.0097
PRRX1	16003	48	532	1.6	7	0.00097	0.011
PAX7	16003	79	532	2.63	9	0.0012	0.013
FGF9	16003	223	532	7.41	17	0.0013	0.014
PPARA	16003	284	532	9.44	20	0.0013	0.014
SOX12	16003	99	532	3.29	10	0.0017	0.017
POU3F3	16003	211	532	7.01	16	0.0019	0.019
RFX2	16003	212	532	7.05	16	0.002	0.019
EHF	16003	91	532	3.03	9	0.0032	0.031
NR5A2	16003	76	532	2.53	8	0.0037	0.035
RUNX2	16003	149	532	4.95	12	0.0041	0.038
PITX3	16003	47	532	1.56	6	0.0044	0.04
HOXC10	16003	48	532	1.6	6	0.0049	0.044
ZBTB7B	16003	214	532	7.11	15	0.0054	0.047
LHX8	16003	49	532	1.63	6	0.0055	0.047
NFIX	16003	182	532	6.05	13	0.0079	0.067
RAX	16003	53	532	1.76	6	0.008	0.067
GLIS3	16003	38	532	1.26	5	0.0081	0.067
GLI1	16003	25	532	0.83	4	0.0088	0.071
MYB	16003	40	532	1.33	5	0.01	0.08
ISX	16003	42	532	1.4	5	0.012	0.097
PAX5	16003	194	532	6.45	13	0.013	0.1
PLAG1	16003	133	532	4.42	10	0.013	0.1
GATA2	16003	196	532	6.52	13	0.014	0.11
HLF	16003	175	532	5.82	12	0.014	0.11
NFATC2	16003	79	532	2.63	7	0.016	0.12
NR1H2	16003	159	532	5.29	11	0.017	0.13
SIX2	16003	47	532	1.56	5	0.019	0.14
FOXF2	16003	32	532	1.06	4	0.021	0.14
FOXJ1	16003	65	532	2.16	6	0.021	0.14
BBX	16003	164	532	5.45	11	0.021	0.15
ARNTL2	16003	187	532	6.22	12	0.023	0.15
MNX1	16003	33	532	1.1	4	0.023	0.15
PBX2	16003	145	532	4.82	10	0.023	0.15
DLX1	16003	106	532	3.52	8	0.025	0.16
ZBTB33	16003	190	532	6.32	12	0.025	0.16
FEV	16003	260	532	8.64	15	0.028	0.18
STAT5A	16003	268	532	8.91	15	0.035	0.22
INSM1	16003	246	532	8.18	14	0.036	0.22
VDR	16003	179	532	5.95	11	0.037	0.23
SOX2	16003	75	532	2.49	6	0.038	0.23
JUN	16003	23	532	0.76	3	0.039	0.24
RORB	16003	204	532	6.78	12	0.04	0.24
PLAGL1	16003	205	532	6.81	12	0.042	0.24
THRA	16003	205	532	6.81	12	0.042	0.24
GLIS2	16003	97	532	3.22	7	0.043	0.25
RARG	16003	99	532	3.29	7	0.047	0.27
E2F3	16003	377	532	12.53	19	0.048	0.27
GBX1	16003	143	532	4.75	9	0.049	0.28
E2F6	16003	191	532	6.35	11	0.055	0.3
MXI1	16003	147	532	4.89	9	0.057	0.31
SMAD3	16003	104	532	3.46	7	0.058	0.32
SOX10	16003	46	532	1.53	4	0.066	0.35
SIX3	16003	88	532	2.93	6	0.073	0.39
LHX9	16003	68	532	2.26	5	0.075	0.4
STAT5B	16003	134	532	4.45	8	0.079	0.41
ARID3A	16003	253	532	8.41	13	0.08	0.42
HOXA7	16003	50	532	1.66	4	0.084	0.43
TP63	16003	15	532	0.5	2	0.087	0.44
HLTF	16003	139	532	4.62	8	0.092	0.46
RELA	16003	140	532	4.65	8	0.095	0.47
CUX1	16003	240	532	7.98	12	0.11	0.52
HIC1	16003	56	532	1.86	4	0.12	0.56
SMAD7	16003	196	532	6.52	10	0.12	0.58
IRF8	16003	172	532	5.72	9	0.12	0.58
TFAP2B	16003	298	532	9.91	14	0.12	0.58
LHX5	16003	81	532	2.69	5	0.13	0.61
OSR1	16003	38	532	1.26	3	0.13	0.61
SOX5	16003	38	532	1.26	3	0.13	0.61
EBF1	16003	178	532	5.92	9	0.14	0.64
E2F1	16003	179	532	5.95	9	0.14	0.65
LMX1B	16003	40	532	1.33	3	0.15	0.66
HAND1	16003	132	532	4.39	7	0.15	0.67
TFAP2A	16003	110	532	3.66	6	0.16	0.71
ZNF148	16003	159	532	5.29	8	0.16	0.71
ELF1	16003	42	532	1.4	3	0.16	0.71
SREBF2	16003	87	532	2.89	5	0.16	0.71
DLX2	16003	66	532	2.19	4	0.18	0.76
EBF3	16003	44	532	1.46	3	0.18	0.76
KLF15	16003	90	532	2.99	5	0.18	0.76
POU3F2	16003	67	532	2.23	4	0.18	0.77
MSX1	16003	45	532	1.5	3	0.19	0.78
E2F5	16003	271	532	9.01	12	0.19	0.79
GATA6	16003	194	532	6.45	9	0.2	0.79
JUNB	16003	46	532	1.53	3	0.2	0.79
NKX6-1	16003	46	532	1.53	3	0.2	0.79
SIX4	16003	299	532	9.94	13	0.2	0.79
RORA	16003	119	532	3.96	6	0.2	0.81
HOXC4	16003	26	532	0.86	2	0.21	0.84
FOXM1	16003	252	532	8.38	11	0.22	0.86
DBP	16003	97	532	3.22	5	0.22	0.86
HOXC9	16003	27	532	0.9	2	0.23	0.87
PITX2	16003	75	532	2.49	4	0.24	0.91
RARA	16003	151	532	5.02	7	0.24	0.91
RFXAP	16003	231	532	7.68	10	0.24	0.91
HNF4G	16003	52	532	1.73	3	0.25	0.93
MEIS1	16003	233	532	7.75	10	0.25	0.93
SOX21	16003	29	532	0.96	2	0.25	0.93
PATZ1	16003	154	532	5.12	7	0.25	0.93
ZNF354C	16003	78	532	2.59	4	0.26	0.95
ZFP42	16003	130	532	4.32	6	0.26	0.96
HSF2	16003	238	532	7.91	10	0.27	0.96
SOX11	16003	79	532	2.63	4	0.27	0.96
TLX2	16003	105	532	3.49	5	0.27	0.96
HOXD8	16003	81	532	2.69	4	0.28	1
STAT2	16003	107	532	3.56	5	0.28	1
BACH2	16003	135	532	4.49	6	0.29	1
MYC	16003	82	532	2.73	4	0.29	1
ETV4	16003	137	532	4.55	6	0.3	1
GLIS1	16003	85	532	2.83	4	0.31	1
HOXA11	16003	85	532	2.83	4	0.31	1
NKX2-1	16003	34	532	1.13	2	0.31	1
TFAP2C	16003	221	532	7.35	9	0.31	1
FOXO4	16003	390	532	12.97	15	0.32	1
VSX1	16003	222	532	7.38	9	0.32	1
ZBTB16	16003	86	532	2.86	4	0.32	1
MEOX1	16003	36	532	1.2	2	0.34	1
BHLHE40	16003	37	532	1.23	2	0.35	1
FOXC1	16003	37	532	1.23	2	0.35	1
MEF2A	16003	64	532	2.13	3	0.36	1
ALX1	16003	39	532	1.3	2	0.37	1
DMRT1	16003	39	532	1.3	2	0.37	1
HOXB13	16003	40	532	1.33	2	0.39	1
BARX2	16003	96	532	3.19	4	0.4	1
SP1	16003	268	532	8.91	10	0.4	1
ZBTB7A	16003	41	532	1.36	2	0.4	1
E2F7	16003	183	532	6.08	7	0.41	1
TCF7L2	16003	70	532	2.33	3	0.41	1
HOXA3	16003	43	532	1.43	2	0.42	1
DMRT2	16003	45	532	1.5	2	0.44	1
NKX2-2	16003	17	532	0.57	1	0.44	1
TAL2	16003	73	532	2.43	3	0.44	1
NR5A1	16003	337	532	11.2	12	0.45	1
TCF7	16003	103	532	3.42	4	0.45	1
HOXD11	16003	18	532	0.6	1	0.46	1
MYF6	16003	193	532	6.42	7	0.46	1
MYOG	16003	105	532	3.49	4	0.46	1
ARX	16003	76	532	2.53	3	0.47	1
FOXA1	16003	47	532	1.56	2	0.47	1
GATA5	16003	77	532	2.56	3	0.47	1
MITF	16003	47	532	1.56	2	0.47	1
POU4F3	16003	19	532	0.63	1	0.47	1
SOX13	16003	78	532	2.59	3	0.48	1
HBP1	16003	108	532	3.59	4	0.49	1
HOXA10	16003	20	532	0.66	1	0.49	1
NFATC3	16003	49	532	1.63	2	0.49	1
PAX2	16003	79	532	2.63	3	0.49	1
E2F2	16003	110	532	3.66	4	0.5	1
CBFB	16003	233	532	7.75	8	0.51	1
FOXA3	16003	51	532	1.7	2	0.51	1
JDP2	16003	21	532	0.7	1	0.51	1
FOXG1	16003	22	532	0.73	1	0.52	1
MEIS2	16003	52	532	1.73	2	0.52	1
ASCL2	16003	114	532	3.79	4	0.53	1
CRX	16003	145	532	4.82	5	0.53	1
SOX6	16003	53	532	1.76	2	0.53	1
FOXF1	16003	54	532	1.8	2	0.54	1
TFE3	16003	86	532	2.86	3	0.55	1
MAFB	16003	56	532	1.86	2	0.56	1
OTP	16003	56	532	1.86	2	0.56	1
OTX2	16003	56	532	1.86	2	0.56	1
TAL1	16003	24	532	0.8	1	0.56	1
ASCL1	16003	182	532	6.05	6	0.57	1
FOXI1	16003	25	532	0.83	1	0.57	1
HOXA1	16003	89	532	2.96	3	0.57	1
ONECUT2	16003	151	532	5.02	5	0.57	1
HOXB5	16003	26	532	0.86	1	0.59	1
HOXB9	16003	59	532	1.96	2	0.59	1
STAT6	16003	217	532	7.21	7	0.59	1
ATF7	16003	60	532	1.99	2	0.6	1
EGR3	16003	28	532	0.93	1	0.61	1
EGR1	16003	62	532	2.06	2	0.62	1
PAX4	16003	62	532	2.06	2	0.62	1
THRB	16003	62	532	2.06	2	0.62	1
AHR	16003	64	532	2.13	2	0.63	1
BCL6	16003	29	532	0.96	1	0.63	1
BCL6B	16003	100	532	3.32	3	0.65	1
OVOL2	16003	66	532	2.19	2	0.65	1
SPZ1	16003	31	532	1.03	1	0.65	1
ELF3	16003	67	532	2.23	2	0.66	1
SOX4	16003	136	532	4.52	4	0.67	1
FOXL1	16003	139	532	4.62	4	0.68	1
GABPB1	16003	70	532	2.33	2	0.68	1
NOBOX	16003	138	532	4.59	4	0.68	1
POU1F1	16003	34	532	1.13	1	0.68	1
ARNT	16003	141	532	4.69	4	0.69	1
RBPJ	16003	71	532	2.36	2	0.69	1
SMAD1	16003	73	532	2.43	2	0.7	1
SIX1	16003	37	532	1.23	1	0.71	1
SREBF1	16003	179	532	5.95	5	0.71	1
CEBPE	16003	38	532	1.26	1	0.72	1
IKZF1	16003	76	532	2.53	2	0.72	1
NKX6-3	16003	76	532	2.53	2	0.72	1
OSR2	16003	75	532	2.49	2	0.72	1
CEBPD	16003	77	532	2.56	2	0.73	1
DMRT3	16003	39	532	1.3	1	0.73	1
HOXC6	16003	39	532	1.3	1	0.73	1
NR3C1	16003	182	532	6.05	5	0.73	1
PRDM1	16003	39	532	1.3	1	0.73	1
FOXN1	16003	78	532	2.59	2	0.74	1
KLF7	16003	115	532	3.82	3	0.74	1
MAZ	16003	150	532	4.99	4	0.74	1
PGR	16003	116	532	3.86	3	0.75	1
SOX14	16003	41	532	1.36	1	0.75	1
HOXD1	16003	393	532	13.06	11	0.76	1
HOXD12	16003	42	532	1.4	1	0.76	1
NKX6-2	16003	42	532	1.4	1	0.76	1
PDX1	16003	82	532	2.73	2	0.76	1
STAT3	16003	118	532	3.92	3	0.76	1
ZIC1	16003	42	532	1.4	1	0.76	1
ELF4	16003	157	532	5.22	4	0.77	1
LHX1	16003	84	532	2.79	2	0.77	1
SOX1	16003	44	532	1.46	1	0.77	1
TEF	16003	43	532	1.43	1	0.77	1
HNF1A	16003	123	532	4.09	3	0.78	1
IRF2	16003	194	532	6.45	5	0.78	1
PHOX2A	16003	160	532	5.32	4	0.78	1
FOXP3	16003	125	532	4.16	3	0.79	1
IRF9	16003	124	532	4.12	3	0.79	1
PBX3	16003	303	532	10.07	8	0.79	1
PKNOX1	16003	125	532	4.16	3	0.79	1
ETV6	16003	88	532	2.93	2	0.8	1
GLI3	16003	203	532	6.75	5	0.81	1
HOXA5	16003	91	532	3.03	2	0.81	1
PPARG	16003	49	532	1.63	1	0.81	1
RFX1	16003	204	532	6.78	5	0.81	1
DDIT3	16003	51	532	1.7	1	0.82	1
DLX4	16003	50	532	1.66	1	0.82	1
DMBX1	16003	51	532	1.7	1	0.82	1
EOMES	16003	50	532	1.66	1	0.82	1
FOXA2	16003	51	532	1.7	1	0.82	1
ZBTB12	16003	50	532	1.66	1	0.82	1
FOXH1	16003	135	532	4.49	3	0.83	1
GABPB2	16003	135	532	4.49	3	0.83	1
HOXD10	16003	53	532	1.76	1	0.83	1
E2F4	16003	176	532	5.85	4	0.84	1
HNF1B	16003	55	532	1.83	1	0.84	1
HSF1	16003	250	532	8.31	6	0.84	1
ISL2	16003	100	532	3.32	2	0.85	1
MEF2D	16003	99	532	3.29	2	0.85	1
MYBL2	16003	180	532	5.98	4	0.85	1
SRF	16003	57	532	1.89	1	0.85	1
TBX15	16003	57	532	1.89	1	0.85	1
EVX1	16003	58	532	1.93	1	0.86	1
GATA1	16003	59	532	1.96	1	0.86	1
NFYC	16003	328	532	10.9	8	0.86	1
IRF6	16003	109	532	3.62	2	0.88	1
KLF11	16003	63	532	2.09	1	0.88	1
MYF5	16003	62	532	2.06	1	0.88	1
NKX2-5	16003	107	532	3.56	2	0.88	1
TCF12	16003	62	532	2.06	1	0.88	1
TFCP2	16003	109	532	3.62	2	0.88	1
WT1	16003	109	532	3.62	2	0.88	1
ESX1	16003	64	532	2.13	1	0.89	1
MAFK	16003	66	532	2.19	1	0.89	1
NR1H4	16003	269	532	8.94	6	0.89	1
NR1I2	16003	113	532	3.76	2	0.89	1
NR1I3	16003	65	532	2.16	1	0.89	1
SIX6	16003	66	532	2.19	1	0.89	1
SOX15	16003	382	532	12.7	9	0.89	1
SPIC	16003	64	532	2.13	1	0.89	1
CDC5L	16003	116	532	3.86	2	0.9	1
RARB	16003	157	532	5.22	3	0.9	1
RREB1	16003	159	532	5.29	3	0.9	1
STAT1	16003	197	532	6.55	4	0.9	1
ATF5	16003	70	532	2.33	1	0.91	1
DEAF1	16003	317	532	10.54	7	0.91	1
PRRX2	16003	120	532	3.99	2	0.91	1
BHLHE41	16003	74	532	2.46	1	0.92	1
MECOM	16003	73	532	2.43	1	0.92	1
T	16003	76	532	2.53	1	0.92	1
NFYA	16003	129	532	4.29	2	0.93	1
ATF1	16003	85	532	2.83	1	0.94	1
ETS1	16003	178	532	5.92	3	0.94	1
MAF	16003	131	532	4.35	2	0.94	1
MYBL1	16003	134	532	4.45	2	0.94	1
POU2F3	16003	84	532	2.79	1	0.94	1
ARID5A	16003	143	532	4.75	2	0.95	1
FLI1	16003	89	532	2.96	1	0.95	1
GATA4	16003	91	532	3.03	1	0.95	1
HINFP	16003	353	532	11.74	7	0.95	1
HOXD9	16003	86	532	2.86	1	0.95	1
NEUROD1	16003	309	532	10.27	6	0.95	1
RXRA	16003	186	532	6.18	3	0.95	1
SOX9	16003	229	532	7.61	4	0.95	1
TBX18	16003	91	532	3.03	1	0.95	1
ELK1	16003	94	532	3.12	1	0.96	1
EN2	16003	146	532	4.85	2	0.96	1
MAFG	16003	95	532	3.16	1	0.96	1
SPI1	16003	403	532	13.4	8	0.96	1
AIRE	16003	254	532	8.44	4	0.97	1
BACH1	16003	107	532	3.56	1	0.97	1
ELF2	16003	246	532	8.18	4	0.97	1
ERF	16003	101	532	3.36	1	0.97	1
GCM1	16003	207	532	6.88	3	0.97	1
HOXD13	16003	102	532	3.39	1	0.97	1
MXD1	16003	106	532	3.52	1	0.97	1
NFE2L3	16003	340	532	11.3	6	0.97	1
NFIA	16003	294	532	9.77	5	0.97	1
NFKB2	16003	101	532	3.36	1	0.97	1
NKX2-8	16003	106	532	3.52	1	0.97	1
NR2F6	16003	105	532	3.49	1	0.97	1
TFEC	16003	210	532	6.98	3	0.97	1
ZNF143	16003	108	532	3.59	1	0.97	1
ARNTL	16003	121	532	4.02	1	0.98	1
CREM	16003	115	532	3.82	1	0.98	1
ERG	16003	175	532	5.82	2	0.98	1
ESR2	16003	263	532	8.74	4	0.98	1
ESRRA	16003	268	532	8.91	4	0.98	1
HDX	16003	175	532	5.82	2	0.98	1
LHX4	16003	115	532	3.82	1	0.98	1
NFIC	16003	174	532	5.78	2	0.98	1
NFYB	16003	270	532	8.98	4	0.98	1
OTX1	16003	121	532	4.02	1	0.98	1
PAX6	16003	118	532	3.92	1	0.98	1
POU4F1	16003	167	532	5.55	2	0.98	1
POU6F1	16003	263	532	8.74	4	0.98	1
RHOXF1	16003	170	532	5.65	2	0.98	1
SATB1	16003	123	532	4.09	1	0.98	1
TGIF1	16003	110	532	3.66	1	0.98	1
TGIF2	16003	369	532	12.27	6	0.98	1
BARHL1	16003	146	532	4.85	1	0.99	1
CEBPB	16003	124	532	4.12	1	0.99	1
CEBPG	16003	145	532	4.82	1	0.99	1
FOXO3	16003	154	532	5.12	1	0.99	1
GTF2A2	16003	151	532	5.02	1	0.99	1
HIF1A	16003	205	532	6.81	2	0.99	1
MTF1	16003	335	532	11.14	5	0.99	1
NFIB	16003	125	532	4.16	1	0.99	1
NHLH1	16003	205	532	6.81	2	0.99	1
NKX3-1	16003	188	532	6.25	2	0.99	1
NRF1	16003	139	532	4.62	1	0.99	1
POU2F1	16003	129	532	4.29	1	0.99	1
PPARD	16003	140	532	4.65	1	0.99	1
RFX5	16003	367	532	12.2	5	0.99	1
SMAD2	16003	147	532	4.89	1	0.99	1
TP53	16003	134	532	4.45	1	0.99	1
VAX2	16003	154	532	5.12	1	0.99	1
ZNF8	16003	155	532	5.15	1	0.99	1
ALX3	16003	26	532	0.86	0	1	1
ALX4	16003	53	532	1.76	0	1	1
ARID5B	16003	39	532	1.3	0	1	1
ATF2	16003	406	532	13.5	1	1	1
ATF3	16003	18	532	0.6	0	1	1
ATF4	16003	93	532	3.09	0	1	1
ATOH1	16003	21	532	0.7	0	1	1
BPTF	16003	295	532	9.81	3	1	1
BRCA1	16003	157	532	5.22	0	1	1
CDX1	16003	47	532	1.56	0	1	1
CDX2	16003	27	532	0.9	0	1	1
CLOCK	16003	424	532	14.1	1	1	1
CNOT3	16003	91	532	3.03	0	1	1
CREB1	16003	63	532	2.09	0	1	1
CTCF	16003	36	532	1.2	0	1	1
DLX3	16003	26	532	0.86	0	1	1
DLX5	16003	136	532	4.52	0	1	1
E4F1	16003	333	532	11.07	0	1	1
EBF2	16003	62	532	2.06	0	1	1
EGR2	16003	15	532	0.5	0	1	1
EGR4	16003	75	532	2.49	0	1	1
ELF5	16003	27	532	0.9	0	1	1
ELK3	16003	242	532	8.04	1	1	1
ELK4	16003	24	532	0.8	0	1	1
EP300	16003	105	532	3.49	0	1	1
ESR1	16003	25	532	0.83	0	1	1
ETS2	16003	51	532	1.7	0	1	1
ETV3	16003	124	532	4.12	0	1	1
EWSR1	16003	197	532	6.55	1	1	1
FOSL1	16003	70	532	2.33	0	1	1
FOSL2	16003	81	532	2.69	0	1	1
FOXD1	16003	50	532	1.66	0	1	1
FOXJ3	16003	275	532	9.14	3	1	1
FOXK1	16003	40	532	1.33	0	1	1
FOXP1	16003	130	532	4.32	0	1	1
GABPA	16003	63	532	2.09	0	1	1
GCM2	16003	192	532	6.38	0	1	1
GFI1	16003	82	532	2.73	0	1	1
GFI1B	16003	50	532	1.66	0	1	1
GMEB1	16003	99	532	3.29	0	1	1
GSC	16003	30	532	1	0	1	1
GSX2	16003	49	532	1.63	0	1	1
GTF2I	16003	167	532	5.55	1	1	1
GZF1	16003	143	532	4.75	0	1	1
HES1	16003	15	532	0.5	0	1	1
HLX	16003	76	532	2.53	0	1	1
HMBOX1	16003	75	532	2.49	0	1	1
HMX2	16003	75	532	2.49	0	1	1
HNF4A	16003	76	532	2.53	0	1	1
HOMEZ	16003	186	532	6.18	0	1	1
HOXA13	16003	33	532	1.1	0	1	1
HOXA2	16003	154	532	5.12	0	1	1
HOXA4	16003	62	532	2.06	0	1	1
HOXA6	16003	25	532	0.83	0	1	1
HOXB3	16003	242	532	8.04	1	1	1
HOXB4	16003	54	532	1.8	0	1	1
HOXB6	16003	16	532	0.53	0	1	1
HOXB7	16003	26	532	0.86	0	1	1
HOXB8	16003	15	532	0.5	0	1	1
HOXC12	16003	31	532	1.03	0	1	1
HOXC13	16003	18	532	0.6	0	1	1
HOXC5	16003	16	532	0.53	0	1	1
IKZF2	16003	85	532	2.83	0	1	1
IRF1	16003	55	532	1.83	0	1	1
IRF3	16003	210	532	6.98	0	1	1
IRF4	16003	145	532	4.82	0	1	1
IRF7	16003	136	532	4.52	0	1	1
IRX2	16003	16	532	0.53	0	1	1
IRX5	16003	54	532	1.8	0	1	1
JUND	16003	135	532	4.49	0	1	1
KLF4	16003	52	532	1.73	0	1	1
LEF1	16003	27	532	0.9	0	1	1
LHX3	16003	42	532	1.4	0	1	1
MAFF	16003	80	532	2.66	0	1	1
MAX	16003	122	532	4.06	0	1	1
MECP2	16003	192	532	6.38	0	1	1
MEF2C	16003	25	532	0.83	0	1	1
MXD3	16003	257	532	8.54	0	1	1
MZF1	16003	228	532	7.58	1	1	1
NANOG	16003	424	532	14.1	0	1	1
NFATC1	16003	53	532	1.76	0	1	1
NFATC4	16003	35	532	1.16	0	1	1
NFE2	16003	69	532	2.29	0	1	1
NFE2L1	16003	273	532	9.08	0	1	1
NFE2L2	16003	100	532	3.32	0	1	1
NFIL3	16003	96	532	3.19	0	1	1
NFKB1	16003	140	532	4.65	0	1	1
NKX2-3	16003	65	532	2.16	0	1	1
NKX3-2	16003	22	532	0.73	0	1	1
NR0B1	16003	72	532	2.39	0	1	1
NR1H3	16003	254	532	8.44	2	1	1
NR2C2	16003	369	532	12.27	1	1	1
NR2E3	16003	54	532	1.8	0	1	1
NR2F2	16003	75	532	2.49	0	1	1
NR4A1	16003	23	532	0.76	0	1	1
NR4A2	16003	28	532	0.93	0	1	1
ONECUT1	16003	50	532	1.66	0	1	1
PARP1	16003	249	532	8.28	0	1	1
PAX1	16003	24	532	0.8	0	1	1
PAX8	16003	35	532	1.16	0	1	1
PBX1	16003	171	532	5.68	1	1	1
PHOX2B	16003	144	532	4.79	0	1	1
POU2AF1	16003	107	532	3.56	0	1	1
POU3F4	16003	171	532	5.68	0	1	1
PROP1	16003	73	532	2.43	0	1	1
REL	16003	66	532	2.19	0	1	1
REST	16003	332	532	11.04	4	1	1
RFX3	16003	126	532	4.19	0	1	1
RFX4	16003	35	532	1.16	0	1	1
RFX7	16003	82	532	2.73	0	1	1
RFXANK	16003	211	532	7.01	0	1	1
RUNX3	16003	130	532	4.32	0	1	1
RXRB	16003	76	532	2.53	0	1	1
SMAD4	16003	15	532	0.5	0	1	1
SMAD5	16003	86	532	2.86	0	1	1
SMAD6	16003	38	532	1.26	0	1	1
SMAD9	16003	43	532	1.43	0	1	1
SOX17	16003	31	532	1.03	0	1	1
SOX18	16003	97	532	3.22	0	1	1
SOX30	16003	49	532	1.63	0	1	1
SOX7	16003	237	532	7.88	2	1	1
SOX8	16003	59	532	1.96	0	1	1
SP2	16003	72	532	2.39	0	1	1
SP3	16003	147	532	4.89	0	1	1
SP4	16003	326	532	10.84	0	1	1
SPDEF	16003	115	532	3.82	0	1	1
SPIB	16003	47	532	1.56	0	1	1
TBP	16003	101	532	3.36	0	1	1
TBX22	16003	78	532	2.59	0	1	1
TCF3	16003	174	532	5.78	0	1	1
TEAD1	16003	315	532	10.47	2	1	1
TFAP2E	16003	383	532	12.73	5	1	1
TFAP4	16003	140	532	4.65	0	1	1
TFDP1	16003	217	532	7.21	1	1	1
TLX1	16003	47	532	1.56	0	1	1
TRIM28	16003	267	532	8.88	0	1	1
USF1	16003	170	532	5.65	1	1	1
USF2	16003	185	532	6.15	0	1	1
XBP1	16003	274	532	9.11	2	1	1
YY1	16003	138	532	4.59	0	1	1
ZBTB3	16003	149	532	4.95	0	1	1
ZBTB6	16003	72	532	2.39	0	1	1
ZEB1	16003	335	532	11.14	3	1	1
ZFX	16003	64	532	2.13	0	1	1
ZIC2	16003	42	532	1.4	0	1	1
ZNF281	16003	224	532	7.45	0	1	1
ZNF35	16003	245	532	8.14	2	1	1
ZNF384	16003	154	532	5.12	0	1	1
ZNF628	16003	66	532	2.19	0	1	1
ZNF691	16003	123	532	4.09	0	1	1
ZNF740	16003	179	532	5.95	1	1	1
