# Supplementary material for: Master regulator analysis of paragangliomas carrying SDHx, VHL, or MAML3 genetic alterations
Source: BMC Cancer. 2019 Jun 24;19:619. doi: 10.1186/s12885-019-5813-z (PMC6591808; doi:10.1186/s12885-019-5813-z)
Supplement: Supplementary file 7 — Dataset S7. SDHB-loss PPGL master regulators (dpi = 0.05). (CSV 22 kb) [file 12885_2019_5813_MOESM7_ESM.csv]

Regulon	Universe.Size	Regulon.Size	Total.Hits	Expected.Hits	Observed.Hits	Pvalue	Adjusted.Pvalue
HOXA5	16003	2263	296	41.86	147	6.8e-49	3.7e-46
SREBF1	16003	3106	296	57.45	170	2.9e-48	7.9e-46
CEBPG	16003	2576	296	47.65	143	5.8e-39	1.1e-36
STAT5A	16003	3487	296	64.5	161	4.8e-35	6.5e-33
NR1H4	16003	4204	296	77.76	175	2.9e-33	3.2e-31
PBX2	16003	2372	296	43.87	127	5.8e-32	5.2e-30
POU4F1	16003	2148	296	39.73	118	2.8e-30	2.2e-28
HOXA11	16003	1649	296	30.5	102	9.6e-30	6.5e-28
NR5A1	16003	4323	296	79.96	170	1.1e-28	6.9e-27
NR0B1	16003	3154	296	58.34	139	1.2e-26	6.7e-25
GATA5	16003	3833	296	70.9	154	6.6e-26	3.3e-24
HOXA7	16003	1653	296	30.57	96	1.1e-25	5.1e-24
STAT6	16003	2213	296	40.93	112	2.3e-25	9.6e-24
TFEC	16003	3220	296	59.56	138	3.8e-25	1.5e-23
IRF8	16003	3316	296	61.33	140	6e-25	2.2e-23
ESR2	16003	3156	296	58.38	135	2.3e-24	7.9e-23
IKZF1	16003	2807	296	51.92	125	1.1e-23	3.5e-22
E2F6	16003	1696	296	31.37	93	5.6e-23	1.7e-21
PLAGL1	16003	5843	296	108.08	190	1.8e-22	5.1e-21
ESR1	16003	5003	296	92.54	172	6.3e-22	1.7e-20
GFI1	16003	1352	296	25.01	80	1.5e-21	3.8e-20
EOMES	16003	2735	296	50.59	119	1.9e-21	4.8e-20
ETV4	16003	3150	296	58.26	129	3e-21	7.1e-20
MAFB	16003	3852	296	71.25	145	5.8e-21	1.3e-19
OSR1	16003	3640	296	67.33	140	6.6e-21	1.4e-19
RARB	16003	2394	296	44.28	108	2.6e-20	5.3e-19
HOXA1	16003	1180	296	21.83	72	4.8e-20	9.7e-19
NKX3-1	16003	2426	296	44.87	108	7.2e-20	1.4e-18
THRB	16003	3631	296	67.16	137	1.5e-19	2.9e-18
ZIC1	16003	1005	296	18.59	65	2.4e-19	4.4e-18
EHF	16003	3464	296	64.07	132	5.2e-19	9.2e-18
FOXJ2	16003	4353	296	80.52	152	5.7e-19	9.7e-18
VDR	16003	3598	296	66.55	135	6e-19	9.9e-18
EBF3	16003	1239	296	22.92	71	3e-18	4.8e-17
HAND2	16003	4471	296	82.7	151	2.3e-17	3.6e-16
E2F7	16003	2283	296	42.23	99	3.4e-17	5.1e-16
HOXD10	16003	2135	296	39.49	95	3.7e-17	5.4e-16
AHR	16003	5479	296	101.34	171	5.9e-17	8.4e-16
KLF4	16003	4670	296	86.38	154	8.2e-17	1.1e-15
ZIC3	16003	1096	296	20.27	64	8.2e-17	1.1e-15
PBX3	16003	4913	296	90.87	158	2.4e-16	3.2e-15
IRX3	16003	3388	296	62.67	124	3.9e-16	5e-15
FOXO1	16003	5880	296	108.76	177	4e-16	5e-15
TBX18	16003	4713	296	87.17	153	5.3e-16	6.6e-15
NR2F2	16003	4640	296	85.82	151	8.3e-16	1e-14
HOXA13	16003	892	296	16.5	55	1.8e-15	2.2e-14
PHOX2B	16003	4176	296	77.24	140	2.2e-15	2.6e-14
PGR	16003	5476	296	101.29	167	2.6e-15	3e-14
OSR2	16003	6057	296	112.03	178	4e-15	4.5e-14
GLIS3	16003	4827	296	89.28	153	5.2e-15	5.6e-14
IRF4	16003	3034	296	56.12	113	5.6e-15	6e-14
TCF7	16003	2087	296	38.6	89	7.6e-15	7.9e-14
FOXO4	16003	5076	296	93.89	157	1.5e-14	1.5e-13
TGIF2	16003	7191	296	133.01	197	3.3e-14	3.3e-13
MITF	16003	3542	296	65.51	123	3.4e-14	3.3e-13
GATA6	16003	5779	296	106.89	169	1e-13	9.9e-13
SIX1	16003	2957	296	54.69	108	1.3e-13	1.2e-12
INSM1	16003	4477	296	82.81	142	1.4e-13	1.3e-12
HOXA10	16003	1716	296	31.74	76	2.1e-13	1.9e-12
SOX11	16003	4130	296	76.39	134	2.3e-13	2.1e-12
PRRX1	16003	5302	296	98.07	158	3.7e-13	3.3e-12
HOXD1	16003	2053	296	37.97	84	5.9e-13	5.2e-12
RFXAP	16003	3050	296	56.41	108	1e-12	8.7e-12
TBX15	16003	4029	296	74.52	130	1.1e-12	9.6e-12
FOXM1	16003	1741	296	32.2	75	1.3e-12	1.1e-11
SOX9	16003	1758	296	32.52	75	2.1e-12	1.7e-11
TGIF1	16003	6781	296	125.42	184	3.8e-12	3e-11
EGR3	16003	2485	296	45.96	93	3.9e-12	3.1e-11
GATA2	16003	4630	296	85.64	141	5.4e-12	4.3e-11
EVX1	16003	3460	296	64	115	8.9e-12	6.9e-11
LEF1	16003	6205	296	114.77	172	9e-12	6.9e-11
GATA4	16003	3245	296	60.02	110	9.8e-12	7.3e-11
DLX4	16003	4239	296	78.41	132	9.9e-12	7.3e-11
FOXD3	16003	1391	296	25.73	63	1.6e-11	1.2e-10
RXRB	16003	1667	296	30.83	70	2.9e-11	2.1e-10
GLI3	16003	5828	296	107.8	163	3.4e-11	2.4e-10
ETV5	16003	2766	296	51.16	97	4.9e-11	3.5e-10
FGF9	16003	3073	296	56.84	104	5.7e-11	4e-10
EN1	16003	2199	296	40.67	83	6e-11	4.1e-10
TFCP2L1	16003	1736	296	32.11	71	6.8e-11	4.6e-10
POU2AF1	16003	2412	296	44.61	88	7.6e-11	5.1e-10
FOXD1	16003	5932	296	109.72	164	7.7e-11	5.1e-10
ARNTL	16003	2376	296	43.95	87	8.5e-11	5.6e-10
TFAP2A	16003	2159	296	39.93	81	1.5e-10	9.9e-10
SOX10	16003	1054	296	19.5	51	2e-10	1.3e-09
NFIL3	16003	5965	296	110.33	163	2.7e-10	1.7e-09
CUX1	16003	1787	296	33.05	70	6.5e-10	4.1e-09
TFE3	16003	2740	296	50.68	93	8.9e-10	5.5e-09
PAX8	16003	1388	296	25.67	59	9.8e-10	6e-09
MYCN	16003	3771	296	69.75	116	1.1e-09	6.6e-09
HOXC4	16003	2303	296	42.6	82	1.5e-09	8.7e-09
TEF	16003	2307	296	42.67	82	1.6e-09	9.4e-09
FOXC1	16003	6064	296	112.16	162	2.3e-09	1.3e-08
GLI1	16003	4190	296	77.5	124	2.3e-09	1.3e-08
IRF2	16003	3142	296	58.12	101	2.4e-09	1.4e-08
TP63	16003	1887	296	34.9	71	2.7e-09	1.5e-08
MEF2C	16003	5673	296	104.93	154	2.9e-09	1.6e-08
SOX13	16003	4789	296	88.58	136	3.4e-09	1.9e-08
E2F1	16003	1717	296	31.76	66	5e-09	2.7e-08
PLAG1	16003	4103	296	75.89	121	5.4e-09	2.9e-08
GATA3	16003	4897	296	90.58	137	7.9e-09	4.2e-08
MYC	16003	5658	296	104.65	152	9.5e-09	5e-08
NKX6-2	16003	2153	296	39.82	76	1.1e-08	5.7e-08
MSX2	16003	5128	296	94.85	141	1.3e-08	6.6e-08
PHOX2A	16003	3606	296	66.7	109	1.4e-08	7.1e-08
FOXF1	16003	3202	296	59.23	100	1.5e-08	7.5e-08
DLX3	16003	4800	296	88.78	134	1.6e-08	8.1e-08
FEV	16003	4764	296	88.12	133	1.9e-08	9.6e-08
DMRT3	16003	1712	296	31.67	64	2.7e-08	1.3e-07
MAF	16003	5116	296	94.63	139	4.2e-08	2e-07
DLX5	16003	4589	296	84.88	128	4.9e-08	2.4e-07
HOXC5	16003	2072	296	38.32	72	5.8e-08	2.8e-07
HOXB5	16003	1869	296	34.57	67	5.9e-08	2.8e-07
NFIA	16003	6056	296	112.01	157	6e-08	2.9e-07
HOXC8	16003	3861	296	71.42	112	8e-08	3.8e-07
EGR1	16003	1648	296	30.48	61	8.8e-08	4.1e-07
MAFK	16003	6621	296	122.47	167	1e-07	4.7e-07
TFAP2C	16003	4647	296	85.95	128	1.1e-07	5e-07
LHX6	16003	3019	296	55.84	93	1.2e-07	5.6e-07
RXRA	16003	1025	296	18.96	44	1.4e-07	6.5e-07
TBX22	16003	467	296	8.64	27	1.7e-07	7.8e-07
SOX1	16003	531	296	9.82	29	2e-07	8.8e-07
NR1H3	16003	6228	296	115.2	158	2.6e-07	1.1e-06
POU3F3	16003	3849	296	71.19	110	2.6e-07	1.1e-06
ISL1	16003	2284	296	42.25	75	2.9e-07	1.2e-06
NFIB	16003	6763	296	125.09	168	2.9e-07	1.2e-06
ETV6	16003	5446	296	100.73	142	4.1e-07	1.7e-06
HOXB13	16003	1113	296	20.59	45	5.5e-07	2.3e-06
SPI1	16003	5222	296	96.59	137	5.6e-07	2.4e-06
GTF2IRD1	16003	1783	296	32.98	62	6.1e-07	2.6e-06
TFAP2B	16003	5484	296	101.43	142	6.4e-07	2.6e-06
FOS	16003	941	296	17.41	40	7.3e-07	3e-06
PITX3	16003	1798	296	33.26	62	8.2e-07	3.3e-06
JUNB	16003	1762	296	32.59	61	9e-07	3.6e-06
SMAD6	16003	4864	296	89.97	129	9.2e-07	3.7e-06
E2F2	16003	1368	296	25.3	51	1e-06	4e-06
RARA	16003	3955	296	73.15	110	1.1e-06	4.2e-06
RUNX3	16003	3776	296	69.84	106	1.2e-06	4.8e-06
PKNOX2	16003	2908	296	53.79	87	1.4e-06	5.4e-06
HNF4A	16003	2037	296	37.68	67	1.4e-06	5.5e-06
HOXC9	16003	2293	296	42.41	73	1.4e-06	5.5e-06
NR1I2	16003	4839	296	89.5	127	2.2e-06	8.4e-06
MECOM	16003	3737	296	69.12	104	2.5e-06	9.6e-06
KLF15	16003	1661	296	30.72	57	2.9e-06	1.1e-05
HOXB6	16003	780	296	14.43	34	3.1e-06	1.2e-05
HES1	16003	5364	296	99.22	136	5.1e-06	1.9e-05
POU2F3	16003	1465	296	27.1	51	7.3e-06	2.7e-05
FLI1	16003	5096	296	94.26	130	7.4e-06	2.7e-05
MYOD1	16003	853	296	15.78	35	8.3e-06	3e-05
BARHL1	16003	1236	296	22.86	45	8.9e-06	3.2e-05
FOXO3	16003	3554	296	65.74	98	8.9e-06	3.2e-05
ZIC2	16003	382	296	7.07	21	9.3e-06	3.3e-05
FOSL2	16003	4279	296	79.15	113	9.6e-06	3.4e-05
CREM	16003	4692	296	86.79	121	1.2e-05	4.2e-05
CEBPD	16003	7119	296	131.68	168	1.3e-05	4.4e-05
NKX3-2	16003	834	296	15.43	34	1.3e-05	4.5e-05
VSX1	16003	5685	296	105.15	140	1.8e-05	6.1e-05
MEIS2	16003	1004	296	18.57	38	2.1e-05	7.1e-05
SHOX2	16003	953	296	17.63	36	3.6e-05	0.00012
PAX2	16003	736	296	13.61	30	4.3e-05	0.00015
SOX6	16003	1864	296	34.48	58	4.5e-05	0.00015
NHLH1	16003	3268	296	60.45	89	4.7e-05	0.00016
MEIS1	16003	2455	296	45.41	71	5.7e-05	0.00019
HOXC6	16003	3386	296	62.63	91	6.2e-05	2e-04
SOX14	16003	249	296	4.61	15	6.4e-05	0.00021
RORA	16003	4211	296	77.89	108	6.6e-05	0.00021
SMAD7	16003	2243	296	41.49	66	6.7e-05	0.00022
EPAS1	16003	5081	296	93.98	125	8.4e-05	0.00027
SPIB	16003	2010	296	37.18	60	0.00011	0.00034
ARID5B	16003	4622	296	85.49	115	0.00013	4e-04
SOX30	16003	1382	296	25.56	45	0.00013	0.00042
HBP1	16003	3267	296	60.43	87	0.00014	0.00043
STAT5B	16003	3268	296	60.45	87	0.00014	0.00043
STAT4	16003	3947	296	73.01	101	0.00015	0.00045
RFX1	16003	3185	296	58.91	85	0.00016	0.00048
SOX2	16003	1226	296	22.68	41	0.00016	0.00048
SOX8	16003	4248	296	78.57	107	0.00016	0.00048
ERG	16003	5357	296	99.09	129	0.00016	5e-04
FOXL1	16003	5470	296	101.18	131	0.00018	0.00055
OTX1	16003	1528	296	28.26	48	0.00018	0.00055
OTX2	16003	276	296	5.11	15	2e-04	6e-04
ISL2	16003	2983	296	55.18	80	0.00023	0.00067
EGR2	16003	1723	296	31.87	52	0.00026	0.00076
NFATC1	16003	6432	296	118.97	148	0.00036	0.0011
NFIX	16003	759	296	14.04	28	0.00041	0.0012
TLX1	16003	2804	296	51.86	75	0.00041	0.0012
CEBPE	16003	2691	296	49.77	72	0.00056	0.0016
TCF4	16003	3703	296	68.49	93	6e-04	0.0017
RORB	16003	3755	296	69.45	94	0.00062	0.0018
HOXD11	16003	384	296	7.1	17	0.00084	0.0024
PITX2	16003	963	296	17.81	32	0.00096	0.0027
MEOX1	16003	535	296	9.9	21	0.001	0.0028
RUNX2	16003	1441	296	26.65	43	0.0012	0.0033
RXRG	16003	736	296	13.61	26	0.0012	0.0034
ZNF8	16003	4508	296	83.38	107	0.0016	0.0044
TLX2	16003	3091	296	57.17	78	0.0018	0.0048
HNF1A	16003	1785	296	33.02	50	0.0018	0.0049
HOXB9	16003	2524	296	46.69	66	0.0018	0.005
HOXD13	16003	415	296	7.68	17	0.0019	0.0052
NR4A2	16003	1791	296	33.13	50	0.0019	0.0052
GZF1	16003	3400	296	62.89	84	0.0021	0.0056
PRRX2	16003	6687	296	123.69	148	0.0024	0.0065
PITX1	16003	2413	296	44.63	63	0.0025	0.0066
DMBX1	16003	1499	296	27.73	43	0.0025	0.0066
ASCL1	16003	2135	296	39.49	57	0.0025	0.0066
ARID3A	16003	3342	296	61.82	82	0.0029	0.0076
ARX	16003	1775	296	32.83	48	0.0045	0.012
SOX4	16003	1325	296	24.51	38	0.0045	0.012
BCL6	16003	2911	296	53.84	72	0.0046	0.012
ZNF423	16003	1872	296	34.63	50	0.0047	0.012
HAND1	16003	2061	296	38.12	54	0.0049	0.013
ATF3	16003	3262	296	60.34	79	0.005	0.013
IRF1	16003	3168	296	58.6	77	0.0052	0.013
PRDM1	16003	4678	296	86.53	107	0.0056	0.014
HOXC10	16003	2949	296	54.55	72	0.0064	0.016
POU2F2	16003	4449	296	82.29	102	0.0067	0.017
IRX4	16003	1554	296	28.74	42	0.0079	0.02
ETV1	16003	2256	296	41.73	57	0.0081	0.02
HMGA2	16003	1199	296	22.18	34	0.0084	0.021
MYB	16003	2121	296	39.23	54	0.0087	0.021
POU3F2	16003	1985	296	36.72	51	0.0091	0.022
MECP2	16003	7165	296	132.53	153	0.0094	0.023
PAX5	16003	4200	296	77.69	96	0.0098	0.024
TBP	16003	1905	296	35.24	49	0.01	0.025
PATZ1	16003	2773	296	51.29	67	0.011	0.026
JUN	16003	2019	296	37.34	51	0.012	0.03
POU3F1	16003	3433	296	63.5	80	0.013	0.03
FOXJ1	16003	385	296	7.12	14	0.013	0.03
HOXC11	16003	385	296	7.12	14	0.013	0.03
ARNT2	16003	3946	296	72.99	90	0.014	0.032
EBF2	16003	4718	296	87.27	105	0.014	0.034
JDP2	16003	3355	296	62.06	78	0.015	0.034
MAFF	16003	4785	296	88.51	106	0.016	0.037
SMAD3	16003	523	296	9.67	17	0.018	0.041
POU6F1	16003	4425	296	81.85	98	0.021	0.049
PAX7	16003	375	296	6.94	13	0.023	0.052
KLF11	16003	4286	296	79.28	95	0.023	0.053
FOXQ1	16003	1247	296	23.07	33	0.024	0.054
ZBTB7A	16003	5551	296	102.67	119	0.026	0.06
NFATC3	16003	2068	296	38.25	50	0.028	0.063
EMX2	16003	1782	296	32.96	44	0.028	0.063
CEBPB	16003	7020	296	129.85	146	0.032	0.073
CBFB	16003	4405	296	81.48	96	0.034	0.076
SP1	16003	3848	296	71.17	85	0.036	0.079
BHLHE40	16003	3095	296	57.25	70	0.037	0.081
ETS1	16003	5458	296	100.95	116	0.037	0.081
GLI2	16003	1389	296	25.69	35	0.038	0.082
HMX1	16003	932	296	17.24	25	0.04	0.087
FOXF2	16003	3774	296	69.81	83	0.042	0.091
PPARG	16003	4861	296	89.91	104	0.043	0.093
BACH1	16003	5128	296	94.85	109	0.044	0.096
TAL1	16003	5037	296	93.17	107	0.047	0.1
MYBL1	16003	5204	296	96.26	110	0.05	0.11
WT1	16003	2257	296	41.75	52	0.053	0.11
PKNOX1	16003	2662	296	49.24	60	0.056	0.12
LMX1B	16003	348	296	6.44	11	0.06	0.13
FOXP3	16003	2689	296	49.74	60	0.065	0.14
GLIS1	16003	483	296	8.93	14	0.066	0.14
IRX2	16003	1752	296	32.41	41	0.068	0.14
HOXC13	16003	803	296	14.85	21	0.07	0.15
MXD1	16003	3566	296	65.96	77	0.07	0.15
STAT3	16003	3635	296	67.23	78	0.077	0.16
HINFP	16003	3437	296	63.57	74	0.08	0.16
EGR4	16003	2080	296	38.47	47	0.083	0.17
IRF5	16003	1687	296	31.2	39	0.085	0.17
CEBPA	16003	1298	296	24.01	31	0.085	0.17
SIX3	16003	1948	296	36.03	44	0.093	0.19
ERF	16003	2150	296	39.77	48	0.094	0.19
TCF3	16003	4881	296	90.28	101	0.097	0.2
GLIS2	16003	2561	296	47.37	56	0.098	0.2
ZEB1	16003	6372	296	117.86	129	0.1	0.2
GABPB2	16003	2995	296	55.4	64	0.11	0.22
TBX5	16003	875	296	16.18	21	0.13	0.27
DLX2	16003	1281	296	23.69	29	0.15	0.3
SOX21	16003	2310	296	42.73	49	0.17	0.33
LMO2	16003	4917	296	90.95	99	0.17	0.33
BHLHE41	16003	3835	296	70.93	78	0.18	0.36
DLX1	16003	1617	296	29.91	35	0.18	0.36
BACH2	16003	1119	296	20.7	25	0.19	0.37
GSC	16003	2293	296	42.41	48	0.2	0.38
NKX6-1	16003	541	296	10.01	13	0.2	0.39
ETS2	16003	3500	296	64.74	71	0.21	0.39
NR3C1	16003	4372	296	80.87	87	0.23	0.44
ZNF35	16003	708	296	13.1	16	0.24	0.46
LHX2	16003	375	296	6.94	9	0.26	0.49
ATF7	16003	4952	296	91.59	97	0.27	0.5
NR5A2	16003	4050	296	74.91	80	0.27	0.5
TFEB	16003	4596	296	85.01	90	0.28	0.52
CDX1	16003	3646	296	67.44	72	0.28	0.53
ESRRB	16003	1140	296	21.09	24	0.28	0.53
NKX2-3	16003	103	296	1.91	3	0.3	0.55
THRA	16003	1412	296	26.12	29	0.3	0.56
TCF7L2	16003	1725	296	31.91	35	0.31	0.57
HOXD9	16003	4526	296	83.72	88	0.31	0.57
MXI1	16003	2264	296	41.88	45	0.32	0.59
FOXA1	16003	807	296	14.93	17	0.33	0.6
HIC1	16003	5409	296	100.05	104	0.33	0.61
NFATC4	16003	4876	296	90.19	94	0.33	0.61
RFX2	16003	3175	296	58.73	62	0.34	0.61
HOXA3	16003	981	296	18.15	20	0.36	0.65
NEUROD1	16003	2407	296	44.52	47	0.37	0.66
MEF2D	16003	2466	296	45.61	48	0.37	0.67
OVOL2	16003	1149	296	21.25	23	0.38	0.67
SREBF2	16003	2629	296	48.63	51	0.38	0.67
HIF1A	16003	5950	296	110.05	113	0.38	0.68
SIX4	16003	1678	296	31.04	33	0.38	0.68
IRF6	16003	3660	296	67.7	70	0.4	0.7
HOXA4	16003	850	296	15.72	17	0.41	0.71
EBF1	16003	2202	296	40.73	42	0.44	0.77
REST	16003	6798	296	125.74	127	0.46	0.81
ZFP42	16003	191	296	3.53	4	0.47	0.82
GFI1B	16003	1639	296	30.32	31	0.48	0.83
BCL6B	16003	5362	296	99.18	100	0.48	0.83
GBX2	16003	461	296	8.53	9	0.48	0.83
FOSB	16003	1597	296	29.54	30	0.49	0.85
NANOG	16003	1923	296	35.57	36	0.5	0.85
NFKB1	16003	6135	296	113.48	114	0.5	0.85
PPARA	16003	3768	296	69.69	70	0.51	0.86
IRF9	16003	1770	296	32.74	33	0.51	0.86
ARID5A	16003	6912	296	127.85	128	0.52	0.87
RARG	16003	1563	296	28.91	29	0.52	0.88
HNF1B	16003	372	296	6.88	7	0.54	0.9
LHX9	16003	1138	296	21.05	21	0.54	0.9
NRF1	16003	3968	296	73.39	73	0.54	0.91
ARNT	16003	2887	296	53.4	53	0.55	0.91
LHX8	16003	377	296	6.97	7	0.55	0.91
SOX17	16003	5108	296	94.48	94	0.55	0.91
RELA	16003	4982	296	92.15	91	0.58	0.96
TFDP1	16003	3903	296	72.19	71	0.59	0.97
HOXB4	16003	338	296	6.25	6	0.6	0.98
LHX3	16003	508	296	9.4	9	0.6	0.98
CNOT3	16003	3450	296	63.81	62	0.62	1
E2F5	16003	3948	296	73.02	71	0.63	1
NFE2	16003	2137	296	39.53	38	0.63	1
DMRT1	16003	55	296	1.02	1	0.64	1
SMAD1	16003	3376	296	62.44	60	0.66	1
ELK1	16003	1556	296	28.78	27	0.67	1
ELF2	16003	4224	296	78.13	75	0.68	1
HLX	16003	6419	296	118.73	115	0.69	1
MYF6	16003	372	296	6.88	6	0.69	1
SMAD2	16003	4122	296	76.24	73	0.69	1
HNF4G	16003	970	296	17.94	16	0.72	1
LMX1A	16003	1197	296	22.14	20	0.72	1
ONECUT2	16003	3289	296	60.84	57	0.73	1
SPIC	16003	698	296	12.91	11	0.75	1
CDC5L	16003	3950	296	73.06	68	0.77	1
SOX18	16003	6198	296	114.64	109	0.77	1
PROP1	16003	81	296	1.5	1	0.78	1
TAL2	16003	3022	296	55.9	51	0.79	1
EN2	16003	1439	296	26.62	23	0.8	1
NKX2-5	16003	1323	296	24.47	21	0.8	1
SOX7	16003	3124	296	57.78	52	0.82	1
RAX	16003	244	296	4.51	3	0.83	1
SIX6	16003	640	296	11.84	9	0.84	1
VAX2	16003	2638	296	48.79	43	0.84	1
ESX1	16003	102	296	1.89	1	0.85	1
ASCL2	16003	3075	296	56.88	50	0.86	1
IRX5	16003	1531	296	28.32	23	0.88	1
ATF5	16003	3064	296	56.67	49	0.89	1
PAX6	16003	1733	296	32.05	26	0.89	1
FOXG1	16003	566	296	10.47	7	0.9	1
MYBL2	16003	1570	296	29.04	23	0.9	1
EWSR1	16003	4241	296	78.44	69	0.91	1
PBX1	16003	3918	296	72.47	63	0.91	1
STAT1	16003	5027	296	92.98	83	0.91	1
HOXD8	16003	1649	296	30.5	24	0.92	1
NFKB2	16003	7096	296	131.25	120	0.92	1
RREB1	16003	5785	296	107	96	0.92	1
ELF4	16003	2402	296	44.43	36	0.93	1
GATA1	16003	1505	296	27.84	21	0.93	1
MNX1	16003	986	296	18.24	13	0.93	1
ZBTB3	16003	3328	296	61.56	52	0.93	1
GCM2	16003	325	296	6.01	3	0.94	1
MAZ	16003	5582	296	103.25	91	0.94	1
OTP	16003	238	296	4.4	2	0.94	1
ARNTL2	16003	5540	296	102.47	90	0.95	1
SIX2	16003	625	296	11.56	7	0.95	1
SMAD4	16003	4949	296	91.54	79	0.95	1
SOX12	16003	4093	296	75.71	64	0.95	1
BARX2	16003	350	296	6.47	3	0.96	1
HLF	16003	2781	296	51.44	41	0.96	1
HOXA6	16003	3796	296	70.21	58	0.96	1
HSF1	16003	4002	296	74.02	62	0.96	1
LHX1	16003	924	296	17.09	11	0.96	1
NKX2-8	16003	798	296	14.76	9	0.96	1
RFX5	16003	6898	296	127.59	113	0.96	1
DEAF1	16003	2092	296	38.69	29	0.97	1
FOSL1	16003	5442	296	100.66	86	0.97	1
HOXB7	16003	763	296	14.11	8	0.97	1
MYOG	16003	614	296	11.36	6	0.97	1
TEAD1	16003	6741	296	124.69	109	0.97	1
ELF1	16003	5875	296	108.67	92	0.98	1
ELF5	16003	318	296	5.88	2	0.98	1
FOXJ3	16003	4034	296	74.62	60	0.98	1
HOXB8	16003	310	296	5.73	2	0.98	1
HOXC12	16003	313	296	5.79	2	0.98	1
LHX5	16003	1267	296	23.44	15	0.98	1
ONECUT1	16003	475	296	8.79	4	0.98	1
TP73	16003	303	296	5.6	2	0.98	1
ZBTB7B	16003	1377	296	25.47	17	0.98	1
ZNF740	16003	3155	296	58.36	45	0.98	1
DBP	16003	3377	296	62.46	46	0.99	1
ESRRA	16003	3587	296	66.35	51	0.99	1
HMBOX1	16003	5056	296	93.52	74	0.99	1
ISX	16003	343	296	6.34	2	0.99	1
NFYB	16003	1055	296	19.51	10	0.99	1
NFYC	16003	4589	296	84.88	66	0.99	1
NKX2-2	16003	967	296	17.89	9	0.99	1
NR1I3	16003	4078	296	75.43	59	0.99	1
PAX3	16003	387	296	7.16	2	0.99	1
RFX4	16003	826	296	15.28	8	0.99	1
SP4	16003	7577	296	140.15	119	0.99	1
TFAP2E	16003	4120	296	76.21	59	0.99	1
TFAP4	16003	3400	296	62.89	48	0.99	1
TP53	16003	3254	296	60.19	44	0.99	1
TRIM28	16003	5990	296	110.79	91	0.99	1
ZNF691	16003	5144	296	95.15	76	0.99	1
AIRE	16003	1519	296	28.1	7	1	1
ALX1	16003	150	296	2.77	0	1	1
ALX3	16003	4849	296	89.69	44	1	1
ALX4	16003	959	296	17.74	0	1	1
AR	16003	4953	296	91.61	64	1	1
ATF1	16003	4522	296	83.64	26	1	1
ATF2	16003	7144	296	132.14	65	1	1
ATF4	16003	5019	296	92.83	36	1	1
ATOH1	16003	23	296	0.43	0	1	1
BARX1	16003	2634	296	48.72	33	1	1
BBX	16003	6424	296	118.82	76	1	1
BPTF	16003	7193	296	133.05	81	1	1
BRCA1	16003	4229	296	78.22	42	1	1
CDX2	16003	834	296	15.43	1	1	1
CLOCK	16003	7033	296	130.09	57	1	1
CREB1	16003	6108	296	112.98	76	1	1
CRX	16003	525	296	9.71	1	1	1
CTCF	16003	5700	296	105.43	76	1	1
DDIT3	16003	3430	296	63.44	38	1	1
DMRT2	16003	181	296	3.35	0	1	1
E2F3	16003	1923	296	35.57	17	1	1
E2F4	16003	3405	296	62.98	32	1	1
E4F1	16003	5872	296	108.61	31	1	1
ELF3	16003	1673	296	30.94	6	1	1
ELK3	16003	6393	296	118.25	78	1	1
ELK4	16003	5089	296	94.13	32	1	1
EP300	16003	5392	296	99.73	26	1	1
ETV3	16003	6649	296	122.98	60	1	1
FOXA2	16003	694	296	12.84	2	1	1
FOXA3	16003	937	296	17.33	5	1	1
FOXH1	16003	4295	296	79.44	43	1	1
FOXI1	16003	469	296	8.67	0	1	1
FOXK1	16003	3826	296	70.77	14	1	1
FOXN1	16003	78	296	1.44	0	1	1
FOXP1	16003	3281	296	60.69	12	1	1
GABPA	16003	3781	296	69.94	34	1	1
GABPB1	16003	3507	296	64.87	35	1	1
GBX1	16003	472	296	8.73	2	1	1
GCM1	16003	402	296	7.44	2	1	1
GMEB1	16003	5321	296	98.42	47	1	1
GSX2	16003	83	296	1.54	0	1	1
GTF2A2	16003	3950	296	73.06	37	1	1
GTF2I	16003	6643	296	122.87	42	1	1
HDX	16003	6870	296	127.07	78	1	1
HLTF	16003	5234	296	96.81	44	1	1
HMX2	16003	1382	296	25.56	10	1	1
HOMEZ	16003	1240	296	22.94	6	1	1
HOXA2	16003	2381	296	44.04	20	1	1
HOXB3	16003	4343	296	80.33	53	1	1
HOXD12	16003	1011	296	18.7	5	1	1
HSF2	16003	2136	296	39.51	24	1	1
IKZF2	16003	3158	296	58.41	19	1	1
IRF3	16003	6528	296	120.75	61	1	1
IRF7	16003	4515	296	83.51	33	1	1
JUND	16003	5169	296	95.61	27	1	1
KLF12	16003	4247	296	78.55	48	1	1
KLF7	16003	6390	296	118.19	65	1	1
LHX4	16003	2906	296	53.75	15	1	1
MAFG	16003	4981	296	92.13	58	1	1
MAX	16003	3125	296	57.8	25	1	1
MEF2A	16003	5629	296	104.12	40	1	1
MSX1	16003	3664	296	67.77	38	1	1
MTF1	16003	5479	296	101.34	75	1	1
MXD3	16003	6186	296	114.42	46	1	1
MYF5	16003	96	296	1.78	0	1	1
MZF1	16003	5247	296	97.05	74	1	1
NFATC2	16003	6108	296	112.98	82	1	1
NFE2L1	16003	4134	296	76.46	36	1	1
NFE2L2	16003	4689	296	86.73	52	1	1
NFE2L3	16003	1654	296	30.59	6	1	1
NFIC	16003	6410	296	118.56	82	1	1
NFYA	16003	3739	296	69.16	26	1	1
NKX2-1	16003	983	296	18.18	4	1	1
NKX6-3	16003	860	296	15.91	6	1	1
NOBOX	16003	149	296	2.76	0	1	1
NR1H2	16003	6180	296	114.31	55	1	1
NR2C2	16003	7461	296	138	82	1	1
NR2E3	16003	3809	296	70.45	20	1	1
NR2F6	16003	5796	296	107.21	73	1	1
NR4A1	16003	2232	296	41.28	27	1	1
NR6A1	16003	4088	296	75.61	46	1	1
PARP1	16003	4491	296	83.07	32	1	1
PAX1	16003	788	296	14.58	6	1	1
PAX4	16003	106	296	1.96	0	1	1
PDX1	16003	1155	296	21.36	6	1	1
POU1F1	16003	478	296	8.84	0	1	1
POU2F1	16003	4726	296	87.41	24	1	1
POU3F4	16003	990	296	18.31	3	1	1
POU4F3	16003	1853	296	34.27	15	1	1
PPARD	16003	1327	296	24.54	12	1	1
RBPJ	16003	5590	296	103.4	52	1	1
REL	16003	5955	296	110.15	48	1	1
RFX3	16003	6203	296	114.73	64	1	1
RFX7	16003	5655	296	104.6	49	1	1
RFXANK	16003	6552	296	121.19	72	1	1
RHOXF1	16003	2740	296	50.68	9	1	1
SATB1	16003	6040	296	111.72	87	1	1
SMAD5	16003	5433	296	100.49	41	1	1
SMAD9	16003	5740	296	106.17	54	1	1
SOX15	16003	3280	296	60.67	40	1	1
SOX5	16003	4678	296	86.53	49	1	1
SP2	16003	4610	296	85.27	21	1	1
SP3	16003	6974	296	128.99	103	1	1
SPDEF	16003	2108	296	38.99	21	1	1
SPZ1	16003	39	296	0.72	0	1	1
SRF	16003	2392	296	44.24	20	1	1
STAT2	16003	2220	296	41.06	26	1	1
T	16003	927	296	17.15	2	1	1
TCF12	16003	5461	296	101.01	39	1	1
TFCP2	16003	5711	296	105.63	54	1	1
USF1	16003	5916	296	109.43	44	1	1
USF2	16003	5428	296	100.4	42	1	1
XBP1	16003	3426	296	63.37	42	1	1
YY1	16003	4313	296	79.78	20	1	1
ZBTB12	16003	2520	296	46.61	31	1	1
ZBTB16	16003	2489	296	46.04	22	1	1
ZBTB33	16003	5625	296	104.04	55	1	1
ZBTB6	16003	6193	296	114.55	74	1	1
ZFX	16003	5405	296	99.97	28	1	1
ZNF143	16003	3632	296	67.18	19	1	1
ZNF148	16003	3236	296	59.85	18	1	1
ZNF281	16003	6742	296	124.7	43	1	1
ZNF354C	16003	5957	296	110.18	48	1	1
ZNF384	16003	2228	296	41.21	14	1	1
ZNF628	16003	5135	296	94.98	66	1	1
