# Supplementary material for: Master regulator analysis of paragangliomas carrying SDHx, VHL, or MAML3 genetic alterations
Source: BMC Cancer. 2019 Jun 24;19:619. doi: 10.1186/s12885-019-5813-z (PMC6591808; doi:10.1186/s12885-019-5813-z)
Supplement: Supplementary file 8 — Dataset S8. VHL-loss PPGL master regulators (dpi = 0.05). (CSV 22 kb) [file 12885_2019_5813_MOESM8_ESM.csv]

Regulon	Universe.Size	Regulon.Size	Total.Hits	Expected.Hits	Observed.Hits	Pvalue	Adjusted.Pvalue
DMRT3	16003	1712	239	25.57	110	1.8e-44	9.6e-42
HOXD10	16003	2135	239	31.89	115	3.3e-39	9.1e-37
TBX15	16003	4029	239	60.17	148	1.3e-33	2.3e-31
NKX6-2	16003	2153	239	32.15	108	1.9e-33	2.6e-31
FOXF1	16003	3202	239	47.82	131	4.7e-33	5.1e-31
SOX11	16003	4130	239	61.68	148	2.5e-32	2.3e-30
SHOX2	16003	953	239	14.23	66	7.4e-27	5.8e-25
DLX5	16003	4589	239	68.54	147	2.3e-26	1.6e-24
HOXA7	16003	1653	239	24.69	85	5.7e-26	3.1e-24
SOX21	16003	2310	239	34.5	101	6.2e-26	3.1e-24
GATA1	16003	1505	239	22.48	81	6.4e-26	3.1e-24
TFAP2C	16003	4647	239	69.4	147	9.4e-26	4.2e-24
SMAD7	16003	2243	239	33.5	99	1.2e-25	5.1e-24
IRX2	16003	1752	239	26.17	86	6.6e-25	2.6e-23
MECOM	16003	3737	239	55.81	128	2.8e-24	1e-22
SOX7	16003	3124	239	46.66	115	1e-23	3.5e-22
RARA	16003	3955	239	59.07	130	4.7e-23	1.5e-21
EPAS1	16003	5081	239	75.88	149	1.3e-22	3.9e-21
ZIC1	16003	1005	239	15.01	62	1.8e-22	5.1e-21
HNF1A	16003	1785	239	26.66	80	1.8e-20	4.9e-19
NR2F2	16003	4640	239	69.3	137	3.7e-20	9.5e-19
TBX18	16003	4713	239	70.39	138	5e-20	1.2e-18
HOXA5	16003	2263	239	33.8	87	4.4e-18	1e-16
LEF1	16003	6205	239	92.67	158	7.1e-18	1.6e-16
GLI3	16003	5828	239	87.04	152	8.3e-18	1.8e-16
CDX1	16003	3646	239	54.45	114	1.5e-17	3.1e-16
AHR	16003	5479	239	81.83	145	4.1e-17	8.2e-16
MAF	16003	5116	239	76.41	139	4.3e-17	8.3e-16
PRRX1	16003	5302	239	79.18	142	4.6e-17	8.4e-16
WT1	16003	2257	239	33.71	85	4.6e-17	8.4e-16
ETS2	16003	3500	239	52.27	109	1.9e-16	3.4e-15
FOXF2	16003	3774	239	56.36	114	2.2e-16	3.8e-15
MAFB	16003	3852	239	57.53	115	3.6e-16	5.9e-15
ERG	16003	5357	239	80.01	141	3.7e-16	5.9e-15
EBF2	16003	4718	239	70.46	130	5.2e-16	8e-15
E2F7	16003	2283	239	34.1	83	1.1e-15	1.6e-14
PITX3	16003	1798	239	26.85	72	1.3e-15	2e-14
BARX1	16003	2634	239	39.34	90	1.7e-15	2.4e-14
MEF2C	16003	5673	239	84.72	144	3.4e-15	4.8e-14
ESR1	16003	5003	239	74.72	133	3.6e-15	4.8e-14
TP63	16003	1887	239	28.18	73	4.9e-15	6.5e-14
RARB	16003	2394	239	35.75	84	5.4e-15	6.9e-14
FOXL1	16003	5470	239	81.69	140	7.3e-15	9.2e-14
SIX1	16003	2957	239	44.16	95	9.3e-15	1.1e-13
STAT5A	16003	3487	239	52.08	105	1.2e-14	1.4e-13
SOX13	16003	4789	239	71.52	128	1.5e-14	1.8e-13
ISL2	16003	2983	239	44.55	95	1.6e-14	1.9e-13
FLI1	16003	5096	239	76.11	133	1.8e-14	2e-13
DLX3	16003	4800	239	71.69	127	4.9e-14	5.5e-13
SMAD6	16003	4864	239	72.64	128	5.4e-14	5.8e-13
JDP2	16003	3355	239	50.11	101	5.8e-14	6.1e-13
FOXD1	16003	5932	239	88.59	145	8e-14	8.3e-13
TGIF2	16003	7191	239	107.4	164	8.5e-14	8.7e-13
VSX1	16003	5685	239	84.9	141	8.7e-14	8.7e-13
NFE2	16003	2137	239	31.92	76	9.8e-14	9.6e-13
LHX6	16003	3019	239	45.09	94	1e-13	9.8e-13
ETS1	16003	5458	239	81.51	137	1.2e-13	1.2e-12
MAFK	16003	6621	239	98.88	155	1.5e-13	1.4e-12
HOXA1	16003	1180	239	17.62	53	2.5e-13	2.3e-12
HES1	16003	5364	239	80.11	134	5e-13	4.5e-12
ELF4	16003	2402	239	35.87	80	5.7e-13	5.1e-12
PRDM1	16003	4678	239	69.86	122	8.6e-13	7.5e-12
ARID3A	16003	3342	239	49.91	98	9.6e-13	8.3e-12
STAT4	16003	3947	239	58.95	109	1.1e-12	9e-12
NR1I2	16003	4839	239	72.27	124	1.7e-12	1.4e-11
PBX3	16003	4913	239	73.37	125	2.1e-12	1.8e-11
NR5A2	16003	4050	239	60.49	110	2.4e-12	1.9e-11
NFIB	16003	6763	239	101	154	2.9e-12	2.3e-11
POU4F1	16003	2148	239	32.08	73	3.6e-12	2.8e-11
TGIF1	16003	6781	239	101.27	154	3.8e-12	2.9e-11
EBF1	16003	2202	239	32.89	74	4.1e-12	3.1e-11
ARID5B	16003	4622	239	69.03	119	5.8e-12	4.3e-11
TAL1	16003	5037	239	75.23	126	5.8e-12	4.3e-11
SP1	16003	3848	239	57.47	105	8.8e-12	6.5e-11
HINFP	16003	3437	239	51.33	97	1.4e-11	1e-10
HOXD9	16003	4526	239	67.59	116	2e-11	1.4e-10
FEV	16003	4764	239	71.15	120	2.1e-11	1.5e-10
SOX8	16003	4248	239	63.44	110	5.8e-11	4.1e-10
RORB	16003	3755	239	56.08	101	7.5e-11	5.1e-10
PKNOX2	16003	2908	239	43.43	85	9.6e-11	6.5e-10
NEUROD1	16003	2407	239	35.95	75	1.1e-10	7.4e-10
GLIS3	16003	4827	239	72.09	119	1.3e-10	8.4e-10
GLI1	16003	4190	239	62.58	108	1.4e-10	9.1e-10
FOXO1	16003	5880	239	87.82	136	1.4e-10	9.2e-10
EBF3	16003	1239	239	18.5	49	2.2e-10	1.4e-09
TLX1	16003	2804	239	41.88	82	2.4e-10	1.5e-09
MEOX1	16003	535	239	7.99	30	4.5e-10	2.8e-09
PLAGL1	16003	5843	239	87.26	134	4.6e-10	2.9e-09
SREBF1	16003	3106	239	46.39	87	4.8e-10	2.9e-09
RUNX3	16003	3776	239	56.39	99	6e-10	3.6e-09
KLF4	16003	4670	239	69.75	114	9.2e-10	5.5e-09
ESR2	16003	3156	239	47.13	87	1.1e-09	6.5e-09
POU3F3	16003	3849	239	57.48	99	1.8e-09	1.1e-08
HOXB5	16003	1869	239	27.91	61	2e-09	1.1e-08
IRF8	16003	3316	239	49.52	89	2.5e-09	1.4e-08
NFATC1	16003	6432	239	96.06	141	2.7e-09	1.5e-08
FOXC1	16003	6064	239	90.56	135	3.4e-09	1.9e-08
KLF15	16003	1661	239	24.81	56	3.5e-09	1.9e-08
RFX2	16003	3175	239	47.42	86	3.6e-09	1.9e-08
IRF6	16003	3660	239	54.66	94	6.9e-09	3.8e-08
FOXQ1	16003	1247	239	18.62	46	8.1e-09	4.4e-08
BHLHE40	16003	3095	239	46.22	83	1.3e-08	6.7e-08
TFAP2A	16003	2159	239	32.24	65	1.3e-08	6.7e-08
BCL6B	16003	5362	239	80.08	122	1.4e-08	7e-08
MEF2D	16003	2466	239	36.83	71	1.4e-08	7e-08
EMX2	16003	1782	239	26.61	57	1.6e-08	8.4e-08
GZF1	16003	3400	239	50.78	88	2e-08	1e-07
MYC	16003	5658	239	84.5	126	2.4e-08	1.2e-07
JUN	16003	2019	239	30.15	61	3.7e-08	1.8e-07
PPARG	16003	4861	239	72.6	112	5.2e-08	2.5e-07
STAT3	16003	3635	239	54.29	91	5.2e-08	2.6e-07
PAX2	16003	736	239	10.99	32	5.4e-08	2.6e-07
PAX6	16003	1733	239	25.88	54	1.1e-07	5e-07
FOXJ2	16003	4353	239	65.01	102	1.5e-07	7.2e-07
MYBL1	16003	5204	239	77.72	116	1.7e-07	7.8e-07
FOS	16003	941	239	14.05	36	1.8e-07	8.5e-07
HOXC8	16003	3861	239	57.66	93	2.3e-07	1.1e-06
TLX2	16003	3091	239	46.16	79	2.9e-07	1.3e-06
TBX5	16003	875	239	13.07	34	2.9e-07	1.3e-06
OSR2	16003	6057	239	90.46	128	4.9e-07	2.2e-06
EGR2	16003	1723	239	25.73	52	5.2e-07	2.4e-06
TBX22	16003	467	239	6.97	23	5.6e-07	2.5e-06
MEIS1	16003	2455	239	36.66	66	7.2e-07	3.2e-06
HLX	16003	6419	239	95.87	133	7.4e-07	3.2e-06
PRRX2	16003	6687	239	99.87	137	8e-07	3.5e-06
PGR	16003	5476	239	81.78	118	8.3e-07	3.6e-06
ERF	16003	2150	239	32.11	59	1.8e-06	7.6e-06
VAX2	16003	2638	239	39.4	68	2.1e-06	9e-06
NFIL3	16003	5965	239	89.09	124	2.6e-06	1.1e-05
ETV5	16003	2766	239	41.31	70	2.8e-06	1.1e-05
SOX17	16003	5108	239	76.29	110	3.1e-06	1.3e-05
ARID5A	16003	6912	239	103.23	138	3.7e-06	1.5e-05
SOX18	16003	6198	239	92.57	127	3.8e-06	1.5e-05
HOXD1	16003	2053	239	30.66	56	4.3e-06	1.7e-05
MXI1	16003	2264	239	33.81	60	4.4e-06	1.8e-05
IRF4	16003	3034	239	45.31	74	5e-06	2e-05
ATF3	16003	3262	239	48.72	78	5.2e-06	2.1e-05
RARG	16003	1563	239	23.34	46	5.4e-06	2.1e-05
MSX2	16003	5128	239	76.59	109	7.1e-06	2.8e-05
HMGA2	16003	1199	239	17.91	38	7.9e-06	3.1e-05
PBX2	16003	2372	239	35.43	61	9.4e-06	3.6e-05
LMO2	16003	4917	239	73.43	105	1e-05	3.8e-05
POU2F3	16003	1465	239	21.88	43	1.3e-05	4.8e-05
FOSL2	16003	4279	239	63.91	94	1.3e-05	5e-05
EGR3	16003	2485	239	37.11	62	2e-05	7.5e-05
FOSB	16003	1597	239	23.85	45	2.1e-05	7.9e-05
BACH1	16003	5128	239	76.59	107	2.3e-05	8.5e-05
CBFB	16003	4405	239	65.79	95	2.6e-05	9.4e-05
NFKB2	16003	7096	239	105.98	137	3.3e-05	0.00012
RFX5	16003	6898	239	103.02	134	3.3e-05	0.00012
POU2F2	16003	4449	239	66.44	95	3.9e-05	0.00014
HIC1	16003	5409	239	80.78	110	5.3e-05	0.00019
TCF3	16003	4881	239	72.9	101	7.1e-05	0.00025
DLX2	16003	1281	239	19.13	37	7.8e-05	0.00027
TFEC	16003	3220	239	48.09	73	7.8e-05	0.00027
EN2	16003	1439	239	21.49	40	8.9e-05	0.00031
MAFF	16003	4785	239	71.46	99	9e-05	0.00031
EGR1	16003	1648	239	24.61	44	9.6e-05	0.00033
SOX10	16003	1054	239	15.74	32	1e-04	0.00034
FOXP3	16003	2689	239	40.16	63	0.00012	0.00039
IKZF1	16003	2807	239	41.92	65	0.00012	0.00041
E2F2	16003	1368	239	20.43	38	0.00014	0.00047
NFATC3	16003	2068	239	30.88	51	0.00018	0.00061
E2F6	16003	1696	239	25.33	44	0.00018	0.00061
CEBPD	16003	7119	239	106.32	134	0.00019	0.00063
TCF7	16003	2087	239	31.17	51	0.00023	0.00075
MECP2	16003	7165	239	107.01	134	0.00027	0.00087
PAX5	16003	4200	239	62.73	87	0.00032	0.001
SOX15	16003	3280	239	48.99	71	0.00043	0.0014
NKX3-1	16003	2426	239	36.23	56	0.00046	0.0015
POU3F1	16003	3433	239	51.27	73	0.00059	0.0019
BCL6	16003	2911	239	43.47	64	0.00061	0.0019
GSC	16003	2293	239	34.25	53	0.00066	0.0021
SPI1	16003	5222	239	77.99	102	0.00067	0.0021
IRF1	16003	3168	239	47.31	68	0.00076	0.0024
ETV1	16003	2256	239	33.69	52	8e-04	0.0025
FGF9	16003	3073	239	45.89	66	0.00092	0.0028
GLIS2	16003	2561	239	38.25	57	0.00099	0.003
SMAD1	16003	3376	239	50.42	71	0.00099	0.003
NFIX	16003	759	239	11.34	23	0.001	0.0031
GLI2	16003	1389	239	20.74	35	0.0015	0.0045
EOMES	16003	2735	239	40.85	59	0.0017	0.0051
TCF7L2	16003	1725	239	25.76	41	0.0018	0.0052
ZBTB3	16003	3328	239	49.7	69	0.0018	0.0052
DLX1	16003	1617	239	24.15	39	0.0018	0.0053
MYOD1	16003	853	239	12.74	24	0.0022	0.0063
GFI1B	16003	1639	239	24.48	39	0.0023	0.0066
ETV6	16003	5446	239	81.33	102	0.0031	0.009
RXRG	16003	736	239	10.99	21	0.0035	0.01
GCM2	16003	325	239	4.85	12	0.0036	0.01
ZIC3	16003	1096	239	16.37	28	0.0038	0.011
TAL2	16003	3022	239	45.13	62	0.0042	0.012
SOX4	16003	1325	239	19.79	32	0.0046	0.013
SRF	16003	2392	239	35.72	51	0.0048	0.013
E2F5	16003	3948	239	58.96	77	0.0048	0.013
FOXD3	16003	1391	239	20.77	33	0.0053	0.015
GATA3	16003	4897	239	73.14	92	0.0053	0.015
TBP	16003	1905	239	28.45	42	0.0061	0.017
ASCL1	16003	2135	239	31.89	46	0.0062	0.017
HOXB6	16003	780	239	11.65	21	0.0067	0.018
THRB	16003	3631	239	54.23	71	0.0068	0.018
SOX6	16003	1864	239	27.84	41	0.007	0.019
HOXA13	16003	892	239	13.32	23	0.0076	0.02
MITF	16003	3542	239	52.9	69	0.0085	0.022
HOXA10	16003	1716	239	25.63	38	0.0085	0.023
HOXB9	16003	2524	239	37.7	52	0.0086	0.023
RUNX2	16003	1441	239	21.52	33	0.0089	0.023
EGR4	16003	2080	239	31.06	44	0.01	0.027
TFCP2L1	16003	1736	239	25.93	38	0.01	0.027
GFI1	16003	1352	239	20.19	31	0.011	0.028
POU3F2	16003	1985	239	29.65	42	0.012	0.031
JUNB	16003	1762	239	26.31	38	0.013	0.033
HOXB4	16003	338	239	5.05	11	0.013	0.033
ISL1	16003	2284	239	34.11	47	0.013	0.033
NR1H4	16003	4204	239	62.79	78	0.016	0.04
SOX2	16003	1226	239	18.31	28	0.016	0.04
SIX4	16003	1678	239	25.06	36	0.017	0.041
FOXM1	16003	1741	239	26	37	0.017	0.043
MYBL2	16003	1570	239	23.45	34	0.017	0.043
VDR	16003	3598	239	53.74	68	0.018	0.043
TP53	16003	3254	239	48.6	62	0.02	0.05
LHX3	16003	508	239	7.59	14	0.021	0.05
KLF11	16003	4286	239	64.01	78	0.025	0.061
PAX7	16003	375	239	5.6	11	0.026	0.062
DEAF1	16003	2092	239	31.24	42	0.027	0.065
HAND1	16003	2061	239	30.78	41	0.033	0.079
HOXA11	16003	1649	239	24.63	34	0.033	0.079
E2F1	16003	1717	239	25.64	35	0.035	0.084
ONECUT2	16003	3289	239	49.12	61	0.036	0.084
SREBF2	16003	2629	239	39.26	50	0.039	0.092
ATF7	16003	4952	239	73.96	87	0.04	0.094
MYCN	16003	3771	239	56.32	68	0.045	0.11
RELA	16003	4982	239	74.4	87	0.046	0.11
MEIS2	16003	1004	239	14.99	22	0.046	0.11
SOX9	16003	1758	239	26.26	35	0.047	0.11
IRX5	16003	1531	239	22.87	31	0.05	0.11
NR5A1	16003	4323	239	64.56	76	0.056	0.13
OTX2	16003	276	239	4.12	8	0.056	0.13
SOX1	16003	531	239	7.93	13	0.056	0.13
CUX1	16003	1787	239	26.69	35	0.057	0.13
FOXJ3	16003	4034	239	60.25	71	0.064	0.14
NFATC4	16003	4876	239	72.82	84	0.067	0.15
ZFP42	16003	191	239	2.85	6	0.067	0.15
HOXC10	16003	2949	239	44.04	53	0.08	0.18
RXRB	16003	1667	239	24.9	32	0.083	0.18
NR4A2	16003	1791	239	26.75	34	0.085	0.19
HNF4A	16003	2037	239	30.42	38	0.086	0.19
HOXA4	16003	850	239	12.69	18	0.086	0.19
IRX4	16003	1554	239	23.21	30	0.086	0.19
PKNOX1	16003	2662	239	39.76	48	0.09	0.19
NR3C1	16003	4372	239	65.29	75	0.09	0.2
CEBPG	16003	2576	239	38.47	46	0.11	0.23
LHX2	16003	375	239	5.6	9	0.11	0.24
SP4	16003	7577	239	113.16	123	0.11	0.24
NFIA	16003	6056	239	90.44	99	0.14	0.3
EN1	16003	2199	239	32.84	39	0.14	0.3
GBX2	16003	461	239	6.88	10	0.15	0.32
HMX1	16003	932	239	13.92	18	0.16	0.33
POU2AF1	16003	2412	239	36.02	42	0.16	0.33
NR4A1	16003	2232	239	33.33	39	0.17	0.34
NR6A1	16003	4088	239	61.05	68	0.17	0.35
IRX3	16003	3388	239	50.6	57	0.17	0.36
CREM	16003	4692	239	70.07	77	0.18	0.37
STAT5B	16003	3268	239	48.81	55	0.18	0.37
SIX3	16003	1948	239	29.09	34	0.19	0.38
PAX8	16003	1388	239	20.73	25	0.19	0.39
HLF	16003	2781	239	41.53	47	0.2	0.4
ATF5	16003	3064	239	45.76	51	0.21	0.43
ZBTB7A	16003	5551	239	82.9	89	0.22	0.45
ARNTL	16003	2376	239	35.48	40	0.23	0.46
NR0B1	16003	3154	239	47.1	52	0.23	0.46
ZNF423	16003	1872	239	27.96	32	0.23	0.46
SOX30	16003	1382	239	20.64	24	0.25	0.49
GABPB2	16003	2995	239	44.73	49	0.26	0.52
DLX4	16003	4239	239	63.31	68	0.27	0.52
NKX3-2	16003	834	239	12.46	15	0.27	0.52
BARX2	16003	350	239	5.23	7	0.27	0.53
EVX1	16003	3460	239	51.67	56	0.27	0.53
ETV4	16003	3150	239	47.04	51	0.28	0.55
GATA6	16003	5779	239	86.31	91	0.28	0.55
OTP	16003	238	239	3.55	5	0.28	0.55
ELK3	16003	6393	239	95.48	100	0.3	0.57
SPIB	16003	2010	239	30.02	33	0.31	0.59
BHLHE41	16003	3835	239	57.27	61	0.31	0.59
HOXC4	16003	2303	239	34.39	37	0.34	0.65
LHX9	16003	1138	239	17	19	0.34	0.65
ESRRB	16003	1140	239	17.03	19	0.34	0.65
HOXD11	16003	384	239	5.73	7	0.35	0.66
ELF1	16003	5875	239	87.74	91	0.35	0.66
TFAP2B	16003	5484	239	81.9	85	0.36	0.67
NHLH1	16003	3268	239	48.81	51	0.39	0.72
REST	16003	6798	239	101.53	104	0.4	0.74
HOXC9	16003	2293	239	34.25	36	0.4	0.74
GTF2IRD1	16003	1783	239	26.63	28	0.42	0.77
TFDP1	16003	3903	239	58.29	60	0.42	0.78
OSR1	16003	3640	239	54.36	56	0.42	0.78
HOXC6	16003	3386	239	50.57	52	0.44	0.79
GMEB1	16003	5321	239	79.47	81	0.44	0.8
HOXC5	16003	2072	239	30.94	32	0.45	0.81
PHOX2A	16003	3606	239	53.85	55	0.45	0.82
NKX2-3	16003	103	239	1.54	2	0.46	0.82
GATA2	16003	4630	239	69.15	70	0.48	0.85
TEF	16003	2307	239	34.45	35	0.49	0.87
HOXC11	16003	385	239	5.75	6	0.52	0.92
STAT6	16003	2213	239	33.05	33	0.53	0.95
FOSL1	16003	5442	239	81.27	81	0.54	0.95
GATA5	16003	3833	239	57.24	57	0.54	0.95
NRF1	16003	3968	239	59.26	59	0.54	0.95
HOMEZ	16003	1240	239	18.52	18	0.59	1
NKX2-2	16003	967	239	14.44	14	0.59	1
MZF1	16003	5247	239	78.36	77	0.6	1
BACH2	16003	1119	239	16.71	16	0.61	1
LHX1	16003	924	239	13.8	13	0.63	1
NFATC2	16003	6108	239	91.22	89	0.64	1
DMBX1	16003	1499	239	22.39	21	0.65	1
HNF1B	16003	372	239	5.56	5	0.66	1
MYF6	16003	372	239	5.56	5	0.66	1
RXRA	16003	1025	239	15.31	14	0.67	1
SMAD3	16003	523	239	7.81	7	0.67	1
PROP1	16003	81	239	1.21	1	0.71	1
ELK1	16003	1556	239	23.24	21	0.72	1
SIX6	16003	640	239	9.56	8	0.74	1
HOXD13	16003	415	239	6.2	5	0.75	1
NFKB1	16003	6135	239	91.62	87	0.75	1
RFXAP	16003	3050	239	45.55	42	0.75	1
FOXO4	16003	5076	239	75.81	71	0.77	1
PPARD	16003	1327	239	19.82	17	0.78	1
NANOG	16003	1923	239	28.72	25	0.8	1
MNX1	16003	986	239	14.73	12	0.81	1
LHX8	16003	377	239	5.63	4	0.82	1
FOXI1	16003	469	239	7	5	0.83	1
FOXJ1	16003	385	239	5.75	4	0.83	1
NKX6-3	16003	860	239	12.84	10	0.83	1
RORA	16003	4211	239	62.89	57	0.83	1
TRIM28	16003	5990	239	89.46	83	0.83	1
ZIC2	16003	382	239	5.71	4	0.83	1
EHF	16003	3464	239	51.73	46	0.84	1
IRF9	16003	1770	239	26.43	22	0.85	1
PATZ1	16003	2773	239	41.41	36	0.85	1
PHOX2B	16003	4176	239	62.37	56	0.85	1
SATB1	16003	6040	239	90.21	83	0.85	1
LMX1A	16003	1197	239	17.88	14	0.86	1
PITX2	16003	963	239	14.38	11	0.86	1
ARNT2	16003	3946	239	58.93	52	0.87	1
GATA4	16003	3245	239	48.46	42	0.87	1
NFYC	16003	4589	239	68.54	61	0.88	1
RAX	16003	244	239	3.64	2	0.88	1
ZNF691	16003	5144	239	76.82	69	0.88	1
HAND2	16003	4471	239	66.77	59	0.89	1
SOX14	16003	249	239	3.72	2	0.89	1
XBP1	16003	3426	239	51.17	44	0.89	1
ALX1	16003	150	239	2.24	1	0.9	1
CEBPB	16003	7020	239	104.84	95	0.91	1
CEBPE	16003	2691	239	40.19	33	0.91	1
FOXA1	16003	807	239	12.05	8	0.92	1
MYB	16003	2121	239	31.68	25	0.92	1
ARX	16003	1775	239	26.51	20	0.93	1
GLIS1	16003	483	239	7.21	4	0.93	1
HOXA2	16003	2381	239	35.56	28	0.93	1
HOXA3	16003	981	239	14.65	10	0.93	1
TFE3	16003	2740	239	40.92	33	0.93	1
ZBTB6	16003	6193	239	92.49	82	0.93	1
ZBTB7B	16003	1377	239	20.57	15	0.93	1
GCM1	16003	402	239	6	3	0.94	1
IRF2	16003	3142	239	46.92	38	0.94	1
PITX1	16003	2413	239	36.04	28	0.94	1
TP73	16003	303	239	4.53	2	0.94	1
CDC5L	16003	3950	239	58.99	49	0.95	1
CNOT3	16003	3450	239	51.52	42	0.95	1
FOXO3	16003	3554	239	53.08	43	0.95	1
HBP1	16003	3267	239	48.79	39	0.95	1
HOXB8	16003	310	239	4.63	2	0.95	1
ZNF740	16003	3155	239	47.12	38	0.95	1
HOXC13	16003	803	239	11.99	7	0.96	1
PLAG1	16003	4103	239	61.28	50	0.96	1
SOX12	16003	4093	239	61.13	50	0.96	1
ZNF35	16003	708	239	10.57	6	0.96	1
DBP	16003	3377	239	50.43	39	0.97	1
GBX1	16003	472	239	7.05	3	0.97	1
LMX1B	16003	348	239	5.2	2	0.97	1
NR1H3	16003	6228	239	93.01	79	0.97	1
ARNTL2	16003	5540	239	82.74	68	0.98	1
BARHL1	16003	1236	239	18.46	11	0.98	1
HMX2	16003	1382	239	20.64	13	0.98	1
PPARA	16003	3768	239	56.27	44	0.98	1
SPIC	16003	698	239	10.42	5	0.98	1
TCF4	16003	3703	239	55.3	43	0.98	1
THRA	16003	1412	239	21.09	13	0.98	1
ARNT	16003	2887	239	43.12	30	0.99	1
ASCL2	16003	3075	239	45.92	32	0.99	1
CEBPA	16003	1298	239	19.39	10	0.99	1
ELF5	16003	318	239	4.75	1	0.99	1
FOXG1	16003	566	239	8.45	3	0.99	1
HNF4G	16003	970	239	14.49	7	0.99	1
HOXB13	16003	1113	239	16.62	9	0.99	1
HOXB7	16003	763	239	11.4	5	0.99	1
HSF2	16003	2136	239	31.9	20	0.99	1
MXD1	16003	3566	239	53.26	39	0.99	1
NKX6-1	16003	541	239	8.08	3	0.99	1
ONECUT1	16003	475	239	7.09	2	0.99	1
PBX1	16003	3918	239	58.51	43	0.99	1
RFX1	16003	3185	239	47.57	35	0.99	1
SMAD4	16003	4949	239	73.91	57	0.99	1
ZEB1	16003	6372	239	95.16	77	0.99	1
ZNF8	16003	4508	239	67.33	51	0.99	1
AIRE	16003	1519	239	22.69	10	1	1
ALX3	16003	4849	239	72.42	31	1	1
ALX4	16003	959	239	14.32	1	1	1
AR	16003	4953	239	73.97	48	1	1
ATF1	16003	4522	239	67.53	15	1	1
ATF2	16003	7144	239	106.69	43	1	1
ATF4	16003	5019	239	74.96	38	1	1
ATOH1	16003	23	239	0.34	0	1	1
BBX	16003	6424	239	95.94	63	1	1
BPTF	16003	7193	239	107.43	66	1	1
BRCA1	16003	4229	239	63.16	17	1	1
CDX2	16003	834	239	12.46	2	1	1
CLOCK	16003	7033	239	105.04	41	1	1
CREB1	16003	6108	239	91.22	56	1	1
CRX	16003	525	239	7.84	0	1	1
CTCF	16003	5700	239	85.13	42	1	1
DDIT3	16003	3430	239	51.23	33	1	1
DMRT1	16003	55	239	0.82	0	1	1
DMRT2	16003	181	239	2.7	0	1	1
E2F3	16003	1923	239	28.72	10	1	1
E2F4	16003	3405	239	50.85	14	1	1
E4F1	16003	5872	239	87.7	30	1	1
ELF2	16003	4224	239	63.08	38	1	1
ELF3	16003	1673	239	24.99	3	1	1
ELK4	16003	5089	239	76	34	1	1
EP300	16003	5392	239	80.53	23	1	1
ESRRA	16003	3587	239	53.57	30	1	1
ESX1	16003	102	239	1.52	0	1	1
ETV3	16003	6649	239	99.3	45	1	1
EWSR1	16003	4241	239	63.34	44	1	1
FOXA2	16003	694	239	10.36	2	1	1
FOXA3	16003	937	239	13.99	5	1	1
FOXH1	16003	4295	239	64.14	27	1	1
FOXK1	16003	3826	239	57.14	10	1	1
FOXN1	16003	78	239	1.16	0	1	1
FOXP1	16003	3281	239	49	13	1	1
GABPA	16003	3781	239	56.47	29	1	1
GABPB1	16003	3507	239	52.38	36	1	1
GSX2	16003	83	239	1.24	0	1	1
GTF2A2	16003	3950	239	58.99	23	1	1
GTF2I	16003	6643	239	99.21	31	1	1
HDX	16003	6870	239	102.6	68	1	1
HIF1A	16003	5950	239	88.86	70	1	1
HLTF	16003	5234	239	78.17	41	1	1
HMBOX1	16003	5056	239	75.51	41	1	1
HOXA6	16003	3796	239	56.69	38	1	1
HOXB3	16003	4343	239	64.86	28	1	1
HOXC12	16003	313	239	4.67	0	1	1
HOXD12	16003	1011	239	15.1	2	1	1
HOXD8	16003	1649	239	24.63	9	1	1
HSF1	16003	4002	239	59.77	33	1	1
IKZF2	16003	3158	239	47.16	19	1	1
INSM1	16003	4477	239	66.86	50	1	1
IRF3	16003	6528	239	97.49	49	1	1
IRF5	16003	1687	239	25.19	14	1	1
IRF7	16003	4515	239	67.43	19	1	1
ISX	16003	343	239	5.12	0	1	1
JUND	16003	5169	239	77.2	31	1	1
KLF12	16003	4247	239	63.43	40	1	1
KLF7	16003	6390	239	95.43	48	1	1
LHX4	16003	2906	239	43.4	4	1	1
LHX5	16003	1267	239	18.92	9	1	1
MAFG	16003	4981	239	74.39	40	1	1
MAX	16003	3125	239	46.67	15	1	1
MAZ	16003	5582	239	83.37	64	1	1
MEF2A	16003	5629	239	84.07	45	1	1
MSX1	16003	3664	239	54.72	29	1	1
MTF1	16003	5479	239	81.83	58	1	1
MXD3	16003	6186	239	92.39	39	1	1
MYF5	16003	96	239	1.43	0	1	1
MYOG	16003	614	239	9.17	3	1	1
NFE2L1	16003	4134	239	61.74	34	1	1
NFE2L2	16003	4689	239	70.03	41	1	1
NFE2L3	16003	1654	239	24.7	9	1	1
NFIC	16003	6410	239	95.73	44	1	1
NFYA	16003	3739	239	55.84	12	1	1
NFYB	16003	1055	239	15.76	4	1	1
NKX2-1	16003	983	239	14.68	2	1	1
NKX2-5	16003	1323	239	19.76	2	1	1
NKX2-8	16003	798	239	11.92	2	1	1
NOBOX	16003	149	239	2.23	0	1	1
NR1H2	16003	6180	239	92.3	51	1	1
NR1I3	16003	4078	239	60.9	33	1	1
NR2C2	16003	7461	239	111.43	74	1	1
NR2E3	16003	3809	239	56.89	28	1	1
NR2F6	16003	5796	239	86.56	40	1	1
OTX1	16003	1528	239	22.82	11	1	1
OVOL2	16003	1149	239	17.16	4	1	1
PARP1	16003	4491	239	67.07	27	1	1
PAX1	16003	788	239	11.77	2	1	1
PAX3	16003	387	239	5.78	1	1	1
PAX4	16003	106	239	1.58	0	1	1
PDX1	16003	1155	239	17.25	4	1	1
POU1F1	16003	478	239	7.14	0	1	1
POU2F1	16003	4726	239	70.58	20	1	1
POU3F4	16003	990	239	14.79	1	1	1
POU4F3	16003	1853	239	27.67	8	1	1
POU6F1	16003	4425	239	66.09	48	1	1
RBPJ	16003	5590	239	83.48	38	1	1
REL	16003	5955	239	88.94	45	1	1
RFX3	16003	6203	239	92.64	50	1	1
RFX4	16003	826	239	12.34	2	1	1
RFX7	16003	5655	239	84.46	57	1	1
RFXANK	16003	6552	239	97.85	44	1	1
RHOXF1	16003	2740	239	40.92	3	1	1
RREB1	16003	5785	239	86.4	44	1	1
SIX2	16003	625	239	9.33	3	1	1
SMAD2	16003	4122	239	61.56	42	1	1
SMAD5	16003	5433	239	81.14	24	1	1
SMAD9	16003	5740	239	85.73	41	1	1
SOX5	16003	4678	239	69.86	52	1	1
SP2	16003	4610	239	68.85	18	1	1
SP3	16003	6974	239	104.15	60	1	1
SPDEF	16003	2108	239	31.48	11	1	1
SPZ1	16003	39	239	0.58	0	1	1
STAT1	16003	5027	239	75.08	54	1	1
STAT2	16003	2220	239	33.16	15	1	1
T	16003	927	239	13.84	2	1	1
TCF12	16003	5461	239	81.56	42	1	1
TEAD1	16003	6741	239	100.67	67	1	1
TFAP2E	16003	4120	239	61.53	29	1	1
TFAP4	16003	3400	239	50.78	31	1	1
TFCP2	16003	5711	239	85.29	37	1	1
TFEB	16003	4596	239	68.64	51	1	1
USF1	16003	5916	239	88.35	31	1	1
USF2	16003	5428	239	81.07	28	1	1
YY1	16003	4313	239	64.41	24	1	1
ZBTB12	16003	2520	239	37.64	19	1	1
ZBTB16	16003	2489	239	37.17	21	1	1
ZBTB33	16003	5625	239	84.01	46	1	1
ZFX	16003	5405	239	80.72	20	1	1
ZNF143	16003	3632	239	54.24	6	1	1
ZNF148	16003	3236	239	48.33	16	1	1
ZNF281	16003	6742	239	100.69	33	1	1
ZNF354C	16003	5957	239	88.97	34	1	1
ZNF384	16003	2228	239	33.27	10	1	1
ZNF628	16003	5135	239	76.69	41	1	1
