# Supplementary material for: Master regulator analysis of paragangliomas carrying SDHx, VHL, or MAML3 genetic alterations
Source: BMC Cancer. 2019 Jun 24;19:619. doi: 10.1186/s12885-019-5813-z (PMC6591808; doi:10.1186/s12885-019-5813-z)
Supplement: Supplementary file 9 — Dataset S9. MAML3 translocation-positive PPGL master regulators (dpi = 0.05). (CSV 21 kb) [file 12885_2019_5813_MOESM9_ESM.csv]

Regulon	Universe.Size	Regulon.Size	Total.Hits	Expected.Hits	Observed.Hits	Pvalue	Adjusted.Pvalue
IRX4	16003	1554	532	51.66	468	0	0
HMX1	16003	932	532	30.98	260	8.6e-185	2.3e-182
GLI2	16003	1389	532	46.18	290	1.9e-171	3.5e-169
ESRRB	16003	1140	532	37.9	260	3.1e-160	4.2e-158
HMGA2	16003	1199	532	39.86	263	8.6e-158	9.3e-156
LMX1A	16003	1197	532	39.79	248	1.1e-140	1e-138
LHX8	16003	377	532	12.53	155	3.3e-133	2.6e-131
TFCP2L1	16003	1736	532	57.71	273	2.6e-125	1.8e-123
ETV1	16003	2256	532	75	303	2.5e-123	1.5e-121
LHX2	16003	375	532	12.47	121	1.2e-87	6.2e-86
RXRG	16003	736	532	24.47	159	1.4e-87	6.9e-86
PKNOX2	16003	2908	532	96.67	291	4.3e-83	1.9e-81
ZIC3	16003	1096	532	36.44	179	1.8e-78	7.3e-77
MYB	16003	2121	532	70.51	202	1.8e-48	7.1e-47
GTF2IRD1	16003	1783	532	59.27	178	1.3e-44	4.7e-43
ZNF423	16003	1872	532	62.23	180	7.5e-43	2.5e-41
RAX	16003	244	532	8.11	66	1e-41	3.3e-40
PITX1	16003	2413	532	80.22	203	3.1e-40	9.2e-39
TFEB	16003	4596	532	152.79	295	2.5e-39	7.3e-38
FOXQ1	16003	1247	532	41.45	136	3.9e-37	1.1e-35
CEBPA	16003	1298	532	43.15	133	2.3e-33	5.9e-32
POU3F1	16003	3433	532	114.13	230	1.6e-30	3.9e-29
RUNX2	16003	1441	532	47.9	131	1.3e-27	3.1e-26
GATA3	16003	4897	532	162.79	280	5e-27	1.1e-25
FOXO1	16003	5880	532	195.47	315	9.5e-27	2.1e-25
TBX5	16003	875	532	29.09	96	6.3e-26	1.3e-24
ISX	16003	343	532	11.4	57	3e-24	6e-23
FOXI1	16003	469	532	15.59	62	6.5e-21	1.2e-19
KLF15	16003	1661	532	55.22	127	6.1e-20	1.1e-18
ISL1	16003	2284	532	75.93	156	6.3e-20	1.1e-18
SOX10	16003	1054	532	35.04	94	5.8e-19	1e-17
PBX2	16003	2372	532	78.85	157	9.9e-19	1.7e-17
FOXD3	16003	1391	532	46.24	109	8.9e-18	1.5e-16
MYCN	16003	3771	532	125.36	212	1.4e-17	2.3e-16
SIX2	16003	625	532	20.78	66	5.1e-17	7.8e-16
EMX2	16003	1782	532	59.24	126	5.5e-17	8.2e-16
KLF12	16003	4247	532	141.19	226	4.4e-16	6.5e-15
EN1	16003	2199	532	73.1	142	7.6e-16	1.1e-14
PAX7	16003	375	532	12.47	47	3.7e-15	5.1e-14
IRX3	16003	3388	532	112.63	189	6.4e-15	8.7e-14
PLAG1	16003	4103	532	136.4	214	5.1e-14	6.7e-13
IRF5	16003	1687	532	56.08	114	6.3e-14	8.1e-13
GLIS1	16003	483	532	16.06	51	2.4e-13	3e-12
TCF4	16003	3703	532	123.1	196	3.2e-13	3.9e-12
AR	16003	4953	532	164.66	241	1.1e-12	1.4e-11
GLIS3	16003	4827	532	160.47	234	5.3e-12	6.3e-11
ETV5	16003	2766	532	91.95	154	9.3e-12	1.1e-10
HAND2	16003	4471	532	148.63	220	9.3e-12	1.1e-10
MAFB	16003	3852	532	128.05	194	5.3e-11	5.9e-10
NFIX	16003	759	532	25.23	61	1.3e-10	1.4e-09
SIX3	16003	1948	532	64.76	115	3.2e-10	3.4e-09
BACH2	16003	1119	532	37.2	77	6.9e-10	7.2e-09
MYC	16003	5658	532	188.09	255	9.3e-10	9.5e-09
PLAGL1	16003	5843	532	194.24	259	3.5e-09	3.6e-08
INSM1	16003	4477	532	148.83	210	3.9e-09	3.8e-08
LMO2	16003	4917	532	163.46	226	3.9e-09	3.8e-08
GBX2	16003	461	532	15.33	41	1e-08	9.7e-08
EBF3	16003	1239	532	41.19	78	2.8e-08	2.6e-07
MEIS2	16003	1004	532	33.38	67	3.4e-08	3.1e-07
EHF	16003	3464	532	115.16	167	6.8e-08	6.1e-07
TFAP2A	16003	2159	532	71.77	112	6.9e-07	6.1e-06
E2F6	16003	1696	532	56.38	93	7.3e-07	6.3e-06
MNX1	16003	986	532	32.78	62	9.1e-07	7.8e-06
FOXO4	16003	5076	532	168.75	219	1.9e-06	1.6e-05
SOX13	16003	4789	532	159.2	208	2.7e-06	2.3e-05
TP73	16003	303	532	10.07	27	3.4e-06	2.8e-05
FOXJ2	16003	4353	532	144.71	191	4.9e-06	4e-05
EBF1	16003	2202	532	73.2	110	5.4e-06	4.3e-05
SOX1	16003	531	532	17.65	38	7.8e-06	6.1e-05
STAT4	16003	3947	532	131.21	174	1.3e-05	1e-04
TLX2	16003	3091	532	102.76	142	1.5e-05	0.00012
HOXD1	16003	2053	532	68.25	102	1.6e-05	0.00012
JUN	16003	2019	532	67.12	100	2.3e-05	0.00017
NKX6-1	16003	541	532	17.98	37	2.8e-05	2e-04
FOXF2	16003	3774	532	125.46	164	6.1e-05	0.00044
SOX21	16003	2310	532	76.79	109	7.1e-05	0.00051
NR5A2	16003	4050	532	134.64	173	8.9e-05	0.00063
RFX1	16003	3185	532	105.88	141	0.00011	0.00074
EPAS1	16003	5081	532	168.91	209	0.00011	0.00077
PATZ1	16003	2773	532	92.18	125	0.00014	0.00096
ARID3A	16003	3342	532	111.1	146	0.00015	0.00098
MYOG	16003	614	532	20.41	38	0.00018	0.0012
TCF7	16003	2087	532	69.38	98	0.00021	0.0014
FOXJ1	16003	385	532	12.8	27	0.00022	0.0014
EVX1	16003	3460	532	115.02	149	0.00024	0.0016
ZIC2	16003	382	532	12.7	26	0.00046	0.0029
SHOX2	16003	953	532	31.68	51	0.00053	0.0033
DMBX1	16003	1499	532	49.83	73	0.00056	0.0034
PAX3	16003	387	532	12.87	26	0.00056	0.0034
ZBTB7B	16003	1377	532	45.78	67	0.00098	0.0059
NKX6-3	16003	860	532	28.59	46	0.001	0.0059
FGF9	16003	3073	532	102.16	131	0.001	0.006
POU2F2	16003	4449	532	147.9	180	0.0011	0.0065
GATA6	16003	5779	532	192.12	226	0.0012	0.0069
NKX2-8	16003	798	532	26.53	43	0.0013	0.0072
E2F2	16003	1368	532	45.48	66	0.0013	0.0075
FEV	16003	4764	532	158.37	190	0.0015	0.0086
LHX9	16003	1138	532	37.83	56	0.002	0.011
GLIS2	16003	2561	532	85.14	110	0.0022	0.012
SOX2	16003	1226	532	40.76	59	0.0025	0.014
MXI1	16003	2264	532	75.26	98	0.0032	0.017
SREBF2	16003	2629	532	87.4	111	0.0037	0.02
TBX22	16003	467	532	15.52	27	0.0039	0.02
SIX6	16003	640	532	21.28	34	0.0049	0.026
RARA	16003	3955	532	131.48	157	0.0059	0.031
RFX2	16003	3175	532	105.55	129	0.0064	0.033
BARX1	16003	2634	532	87.56	109	0.0075	0.038
HNF4G	16003	970	532	32.25	46	0.0096	0.048
SOX6	16003	1864	532	61.97	80	0.0096	0.048
NR1H4	16003	4204	532	139.76	163	0.012	0.06
SREBF1	16003	3106	532	103.26	124	0.013	0.065
OTP	16003	238	532	7.91	15	0.014	0.066
NR6A1	16003	4088	532	135.9	158	0.015	0.074
BARHL1	16003	1236	532	41.09	55	0.016	0.077
POU3F3	16003	3849	532	127.96	149	0.018	0.086
STAT5A	16003	3487	532	115.92	136	0.02	0.092
DLX2	16003	1281	532	42.59	56	0.021	0.097
OSR1	16003	3640	532	121.01	141	0.021	0.099
HOXA10	16003	1716	532	57.05	72	0.022	0.1
MYF6	16003	372	532	12.37	20	0.024	0.11
HOXA11	16003	1649	532	54.82	69	0.026	0.12
ZNF148	16003	3236	532	107.58	126	0.026	0.12
CUX1	16003	1787	532	59.41	74	0.027	0.12
TP63	16003	1887	532	62.73	77	0.032	0.14
TCF7L2	16003	1725	532	57.35	71	0.034	0.15
HNF1A	16003	1785	532	59.34	73	0.035	0.15
PITX2	16003	963	532	32.01	42	0.043	0.19
HAND1	16003	2061	532	68.52	82	0.046	0.19
RARG	16003	1563	532	51.96	64	0.046	0.19
SIX4	16003	1678	532	55.78	68	0.049	0.2
THRB	16003	3631	532	120.71	137	0.05	0.21
IRF9	16003	1770	532	58.84	71	0.053	0.22
ISL2	16003	2983	532	99.17	114	0.054	0.22
HIC1	16003	5409	532	179.82	197	0.061	0.25
PAX4	16003	106	532	3.52	7	0.063	0.25
SOX4	16003	1325	532	44.05	54	0.068	0.27
CRX	16003	525	532	17.45	24	0.072	0.29
MYOD1	16003	853	532	28.36	36	0.084	0.33
GATA5	16003	3833	532	127.42	141	0.089	0.35
PPARG	16003	4861	532	161.6	176	0.092	0.36
FOXM1	16003	1741	532	57.88	67	0.11	0.43
BARX2	16003	350	532	11.64	16	0.12	0.47
MITF	16003	3542	532	117.75	129	0.13	0.48
RARB	16003	2394	532	79.59	89	0.14	0.51
NR2F2	16003	4640	532	154.25	166	0.14	0.51
PITX3	16003	1798	532	59.77	68	0.14	0.52
HOXC9	16003	2293	532	76.23	85	0.15	0.55
GLI1	16003	4190	532	139.29	150	0.15	0.56
NFIA	16003	6056	532	201.32	213	0.15	0.56
POU3F2	16003	1985	532	65.99	74	0.16	0.57
GBX1	16003	472	532	15.69	20	0.16	0.57
DLX1	16003	1617	532	53.76	61	0.16	0.58
OSR2	16003	6057	532	201.36	212	0.18	0.63
ERF	16003	2150	532	71.47	79	0.18	0.64
ZFP42	16003	191	532	6.35	9	0.19	0.65
SMAD7	16003	2243	532	74.57	82	0.19	0.65
NR5A1	16003	4323	532	143.71	153	0.19	0.66
EGR4	16003	2080	532	69.15	76	0.2	0.69
CEBPG	16003	2576	532	85.64	93	0.2	0.7
HOXC8	16003	3861	532	128.35	136	0.23	0.78
FOXF1	16003	3202	532	106.45	113	0.25	0.84
TFAP2B	16003	5484	532	182.31	190	0.25	0.84
PPARA	16003	3768	532	125.26	131	0.29	0.97
STAT5B	16003	3268	532	108.64	114	0.3	0.98
CBFB	16003	4405	532	146.44	152	0.31	1
PHOX2A	16003	3606	532	119.88	125	0.31	1
FOXA3	16003	937	532	31.15	34	0.32	1
WT1	16003	2257	532	75.03	79	0.33	1
HNF4A	16003	2037	532	67.72	71	0.35	1
LMX1B	16003	348	532	11.57	13	0.37	1
AIRE	16003	1519	532	50.5	53	0.38	1
HOXA7	16003	1653	532	54.95	57	0.4	1
POU4F1	16003	2148	532	71.41	73	0.44	1
NKX3-1	16003	2426	532	80.65	82	0.45	1
LHX5	16003	1267	532	42.12	43	0.47	1
SMAD6	16003	4864	532	161.7	163	0.47	1
HOXC5	16003	2072	532	68.88	69	0.51	1
HOXD11	16003	384	532	12.77	13	0.51	1
NR0B1	16003	3154	532	104.85	105	0.51	1
DMRT1	16003	55	532	1.83	2	0.55	1
PAX1	16003	788	532	26.2	26	0.55	1
ALX1	16003	150	532	4.99	5	0.56	1
DMRT2	16003	181	532	6.02	6	0.56	1
PGR	16003	5476	532	182.04	181	0.56	1
HOXB4	16003	338	532	11.24	11	0.57	1
RFX4	16003	826	532	27.46	27	0.57	1
HOXA5	16003	2263	532	75.23	74	0.58	1
SOX14	16003	249	532	8.28	8	0.59	1
RXRA	16003	1025	532	34.07	33	0.6	1
FOXG1	16003	566	532	18.82	18	0.61	1
MEOX1	16003	535	532	17.79	17	0.61	1
ELK1	16003	1556	532	51.73	50	0.62	1
FOXA2	16003	694	532	23.07	22	0.62	1
MYF5	16003	96	532	3.19	3	0.62	1
HOXD13	16003	415	532	13.8	13	0.63	1
LHX1	16003	924	532	30.72	29	0.65	1
PAX2	16003	736	532	24.47	23	0.65	1
CDX2	16003	834	532	27.73	26	0.66	1
HOXB13	16003	1113	532	37	35	0.66	1
ONECUT2	16003	3289	532	109.34	106	0.66	1
SOX9	16003	1758	532	58.44	56	0.66	1
SMAD3	16003	523	532	17.39	16	0.67	1
NFIB	16003	6763	532	224.83	220	0.68	1
PBX3	16003	4913	532	163.33	159	0.68	1
NKX2-5	16003	1323	532	43.98	41	0.71	1
RFXAP	16003	3050	532	101.39	97	0.71	1
HOXA13	16003	892	532	29.65	27	0.72	1
HOXC4	16003	2303	532	76.56	72	0.73	1
NOBOX	16003	149	532	4.95	4	0.73	1
SPZ1	16003	39	532	1.3	1	0.73	1
TGIF1	16003	6781	532	225.43	219	0.73	1
FOXN1	16003	78	532	2.59	2	0.74	1
TEF	16003	2307	532	76.69	72	0.74	1
ARNT2	16003	3946	532	131.18	125	0.75	1
HLF	16003	2781	532	92.45	87	0.75	1
IRX2	16003	1752	532	58.24	54	0.75	1
TFAP2C	16003	4647	532	154.48	148	0.75	1
HOXD8	16003	1649	532	54.82	50	0.78	1
ERG	16003	5357	532	178.09	170	0.79	1
GABPB2	16003	2995	532	99.57	93	0.79	1
MEF2A	16003	5629	532	187.13	179	0.79	1
NEUROD1	16003	2407	532	80.02	74	0.79	1
GFI1	16003	1352	532	44.95	40	0.8	1
NKX3-2	16003	834	532	27.73	24	0.8	1
PHOX2B	16003	4176	532	138.83	131	0.8	1
THRA	16003	1412	532	46.94	42	0.8	1
FOXA1	16003	807	532	26.83	23	0.81	1
LHX6	16003	3019	532	100.36	93	0.81	1
RELA	16003	4982	532	165.62	157	0.81	1
NKX6-2	16003	2153	532	71.57	65	0.82	1
DLX4	16003	4239	532	140.92	132	0.83	1
CEBPD	16003	7119	532	236.66	226	0.84	1
MEF2C	16003	5673	532	188.59	178	0.85	1
NKX2-3	16003	103	532	3.42	2	0.86	1
TBX18	16003	4713	532	156.68	146	0.86	1
HNF1B	16003	372	532	12.37	9	0.87	1
IRX5	16003	1531	532	50.9	44	0.87	1
FOXP3	16003	2689	532	89.39	80	0.88	1
ASCL1	16003	2135	532	70.98	62	0.89	1
ETV4	16003	3150	532	104.72	94	0.89	1
IKZF1	16003	2807	532	93.32	83	0.9	1
OTX2	16003	276	532	9.18	6	0.9	1
POU2F3	16003	1465	532	48.7	41	0.9	1
ASCL2	16003	3075	532	102.22	91	0.91	1
HOXC10	16003	2949	532	98.04	87	0.91	1
NKX2-1	16003	983	532	32.68	26	0.91	1
OVOL2	16003	1149	532	38.2	31	0.91	1
ALX4	16003	959	532	31.88	25	0.92	1
LHX3	16003	508	532	16.89	12	0.92	1
OTX1	16003	1528	532	50.8	42	0.92	1
POU3F4	16003	990	532	32.91	26	0.92	1
DBP	16003	3377	532	112.26	99	0.93	1
FLI1	16003	5096	532	169.41	154	0.93	1
E2F3	16003	1923	532	63.93	53	0.94	1
FOXD1	16003	5932	532	197.2	181	0.94	1
GSX2	16003	83	532	2.76	1	0.94	1
HLTF	16003	5234	532	174	158	0.94	1
HOXA3	16003	981	532	32.61	25	0.94	1
PDX1	16003	1155	532	38.4	30	0.94	1
ELF4	16003	2402	532	79.85	67	0.95	1
ESR1	16003	5003	532	166.32	150	0.95	1
HOXA1	16003	1180	532	39.23	30	0.95	1
HOXD10	16003	2135	532	70.98	59	0.95	1
KLF4	16003	4670	532	155.25	139	0.95	1
NKX2-2	16003	967	532	32.15	24	0.95	1
SOX11	16003	4130	532	137.3	122	0.95	1
SOX30	16003	1382	532	45.94	36	0.95	1
ARX	16003	1775	532	59.01	47	0.96	1
GATA2	16003	4630	532	153.92	136	0.96	1
HOXB6	16003	780	532	25.93	18	0.96	1
HOXD12	16003	1011	532	33.61	25	0.96	1
PAX5	16003	4200	532	139.62	123	0.96	1
PRDM1	16003	4678	532	155.51	138	0.96	1
TLX1	16003	2804	532	93.22	79	0.96	1
AHR	16003	5479	532	182.14	162	0.97	1
ESX1	16003	102	532	3.39	1	0.97	1
GATA4	16003	3245	532	107.88	91	0.97	1
HOXC11	16003	385	532	12.8	7	0.97	1
HOXC13	16003	803	532	26.69	18	0.97	1
HOXC6	16003	3386	532	112.56	96	0.97	1
LEF1	16003	6205	532	206.28	186	0.97	1
NR1I2	16003	4839	532	160.87	142	0.97	1
TAL1	16003	5037	532	167.45	148	0.97	1
ESR2	16003	3156	532	104.92	88	0.98	1
HOXB8	16003	310	532	10.31	5	0.98	1
NHLH1	16003	3268	532	108.64	90	0.98	1
SOX8	16003	4248	532	141.22	122	0.98	1
STAT6	16003	2213	532	73.57	59	0.98	1
BBX	16003	6424	532	213.56	187	0.99	1
BCL6	16003	2911	532	96.77	76	0.99	1
E2F1	16003	1717	532	57.08	41	0.99	1
EGR1	16003	1648	532	54.79	39	0.99	1
EN2	16003	1439	532	47.84	34	0.99	1
ETS1	16003	5458	532	181.44	158	0.99	1
FOXC1	16003	6064	532	201.59	178	0.99	1
HES1	16003	5364	532	178.32	152	0.99	1
HOXB5	16003	1869	532	62.13	46	0.99	1
HOXB7	16003	763	532	25.36	15	0.99	1
HOXC12	16003	313	532	10.41	4	0.99	1
MECOM	16003	3737	532	124.23	104	0.99	1
MEIS1	16003	2455	532	81.61	63	0.99	1
MSX2	16003	5128	532	170.47	148	0.99	1
STAT3	16003	3635	532	120.84	98	0.99	1
T	16003	927	532	30.82	19	0.99	1
TFEC	16003	3220	532	107.04	85	0.99	1
ZIC1	16003	1005	532	33.41	21	0.99	1
ALX3	16003	4849	532	161.2	51	1	1
ARID5A	16003	6912	532	229.78	152	1	1
ARID5B	16003	4622	532	153.65	105	1	1
ARNT	16003	2887	532	95.97	72	1	1
ARNTL	16003	2376	532	78.99	58	1	1
ARNTL2	16003	5540	532	184.17	137	1	1
ATF1	16003	4522	532	150.33	66	1	1
ATF2	16003	7144	532	237.49	78	1	1
ATF3	16003	3262	532	108.44	57	1	1
ATF4	16003	5019	532	166.85	59	1	1
ATF5	16003	3064	532	101.86	49	1	1
ATF7	16003	4952	532	164.62	52	1	1
ATOH1	16003	23	532	0.76	0	1	1
BACH1	16003	5128	532	170.47	101	1	1
BCL6B	16003	5362	532	178.25	150	1	1
BHLHE40	16003	3095	532	102.89	50	1	1
BHLHE41	16003	3835	532	127.49	72	1	1
BPTF	16003	7193	532	239.12	120	1	1
BRCA1	16003	4229	532	140.59	38	1	1
CDC5L	16003	3950	532	131.31	74	1	1
CDX1	16003	3646	532	121.21	97	1	1
CEBPB	16003	7020	532	233.37	157	1	1
CEBPE	16003	2691	532	89.46	34	1	1
CLOCK	16003	7033	532	233.8	79	1	1
CNOT3	16003	3450	532	114.69	75	1	1
CREB1	16003	6108	532	203.05	69	1	1
CREM	16003	4692	532	155.98	128	1	1
CTCF	16003	5700	532	189.49	59	1	1
DDIT3	16003	3430	532	114.03	57	1	1
DEAF1	16003	2092	532	69.55	41	1	1
DLX3	16003	4800	532	159.57	130	1	1
DLX5	16003	4589	532	152.56	121	1	1
DMRT3	16003	1712	532	56.91	34	1	1
E2F4	16003	3405	532	113.2	75	1	1
E2F5	16003	3948	532	131.25	93	1	1
E2F7	16003	2283	532	75.9	53	1	1
E4F1	16003	5872	532	195.21	83	1	1
EBF2	16003	4718	532	156.84	107	1	1
EGR2	16003	1723	532	57.28	25	1	1
EGR3	16003	2485	532	82.61	50	1	1
ELF1	16003	5875	532	195.31	97	1	1
ELF2	16003	4224	532	140.42	44	1	1
ELF3	16003	1673	532	55.62	25	1	1
ELF5	16003	318	532	10.57	1	1	1
ELK3	16003	6393	532	212.53	86	1	1
ELK4	16003	5089	532	169.18	56	1	1
EOMES	16003	2735	532	90.92	63	1	1
EP300	16003	5392	532	179.25	33	1	1
ESRRA	16003	3587	532	119.25	69	1	1
ETS2	16003	3500	532	116.35	67	1	1
ETV3	16003	6649	532	221.04	77	1	1
ETV6	16003	5446	532	181.05	134	1	1
EWSR1	16003	4241	532	140.99	61	1	1
FOS	16003	941	532	31.28	16	1	1
FOSB	16003	1597	532	53.09	13	1	1
FOSL1	16003	5442	532	180.91	89	1	1
FOSL2	16003	4279	532	142.25	115	1	1
FOXH1	16003	4295	532	142.78	60	1	1
FOXJ3	16003	4034	532	134.11	83	1	1
FOXK1	16003	3826	532	127.19	41	1	1
FOXL1	16003	5470	532	181.84	137	1	1
FOXO3	16003	3554	532	118.15	44	1	1
FOXP1	16003	3281	532	109.07	39	1	1
GABPA	16003	3781	532	125.69	23	1	1
GABPB1	16003	3507	532	116.59	40	1	1
GATA1	16003	1505	532	50.03	12	1	1
GCM1	16003	402	532	13.36	4	1	1
GCM2	16003	325	532	10.8	2	1	1
GFI1B	16003	1639	532	54.49	28	1	1
GLI3	16003	5828	532	193.74	160	1	1
GMEB1	16003	5321	532	176.89	67	1	1
GSC	16003	2293	532	76.23	54	1	1
GTF2A2	16003	3950	532	131.31	35	1	1
GTF2I	16003	6643	532	220.84	73	1	1
GZF1	16003	3400	532	113.03	77	1	1
HBP1	16003	3267	532	108.61	69	1	1
HDX	16003	6870	532	228.38	121	1	1
HIF1A	16003	5950	532	197.8	114	1	1
HINFP	16003	3437	532	114.26	61	1	1
HLX	16003	6419	532	213.39	136	1	1
HMBOX1	16003	5056	532	168.08	64	1	1
HMX2	16003	1382	532	45.94	22	1	1
HOMEZ	16003	1240	532	41.22	6	1	1
HOXA2	16003	2381	532	79.15	31	1	1
HOXA4	16003	850	532	28.26	8	1	1
HOXA6	16003	3796	532	126.19	50	1	1
HOXB3	16003	4343	532	144.38	67	1	1
HOXB9	16003	2524	532	83.91	54	1	1
HOXD9	16003	4526	532	150.46	87	1	1
HSF1	16003	4002	532	133.04	78	1	1
HSF2	16003	2136	532	71.01	52	1	1
IKZF2	16003	3158	532	104.98	31	1	1
IRF1	16003	3168	532	105.32	61	1	1
IRF2	16003	3142	532	104.45	64	1	1
IRF3	16003	6528	532	217.02	96	1	1
IRF4	16003	3034	532	100.86	79	1	1
IRF6	16003	3660	532	121.67	68	1	1
IRF7	16003	4515	532	150.1	43	1	1
IRF8	16003	3316	532	110.24	75	1	1
JDP2	16003	3355	532	111.53	45	1	1
JUNB	16003	1762	532	58.58	38	1	1
JUND	16003	5169	532	171.84	46	1	1
KLF11	16003	4286	532	142.48	82	1	1
KLF7	16003	6390	532	212.43	94	1	1
LHX4	16003	2906	532	96.61	16	1	1
MAF	16003	5116	532	170.08	122	1	1
MAFF	16003	4785	532	159.07	118	1	1
MAFG	16003	4981	532	165.59	86	1	1
MAFK	16003	6621	532	220.11	185	1	1
MAX	16003	3125	532	103.89	31	1	1
MAZ	16003	5582	532	185.57	120	1	1
MECP2	16003	7165	532	238.19	155	1	1
MEF2D	16003	2466	532	81.98	45	1	1
MSX1	16003	3664	532	121.81	60	1	1
MTF1	16003	5479	532	182.14	104	1	1
MXD1	16003	3566	532	118.55	42	1	1
MXD3	16003	6186	532	205.65	62	1	1
MYBL1	16003	5204	532	173	115	1	1
MYBL2	16003	1570	532	52.19	25	1	1
MZF1	16003	5247	532	174.43	98	1	1
NANOG	16003	1923	532	63.93	9	1	1
NFATC1	16003	6432	532	213.82	162	1	1
NFATC2	16003	6108	532	203.05	152	1	1
NFATC3	16003	2068	532	68.75	38	1	1
NFATC4	16003	4876	532	162.1	91	1	1
NFE2	16003	2137	532	71.04	28	1	1
NFE2L1	16003	4134	532	137.43	60	1	1
NFE2L2	16003	4689	532	155.88	59	1	1
NFE2L3	16003	1654	532	54.99	35	1	1
NFIC	16003	6410	532	213.09	88	1	1
NFIL3	16003	5965	532	198.3	166	1	1
NFKB1	16003	6135	532	203.95	97	1	1
NFKB2	16003	7096	532	235.9	162	1	1
NFYA	16003	3739	532	124.3	43	1	1
NFYB	16003	1055	532	35.07	19	1	1
NFYC	16003	4589	532	152.56	117	1	1
NR1H2	16003	6180	532	205.45	126	1	1
NR1H3	16003	6228	532	207.04	178	1	1
NR1I3	16003	4078	532	135.57	82	1	1
NR2C2	16003	7461	532	248.03	100	1	1
NR2E3	16003	3809	532	126.63	36	1	1
NR2F6	16003	5796	532	192.68	113	1	1
NR3C1	16003	4372	532	145.34	82	1	1
NR4A1	16003	2232	532	74.2	19	1	1
NR4A2	16003	1791	532	59.54	21	1	1
NRF1	16003	3968	532	131.91	81	1	1
ONECUT1	16003	475	532	15.79	7	1	1
PARP1	16003	4491	532	149.3	46	1	1
PAX6	16003	1733	532	57.61	26	1	1
PAX8	16003	1388	532	46.14	13	1	1
PBX1	16003	3918	532	130.25	90	1	1
PKNOX1	16003	2662	532	88.49	60	1	1
POU1F1	16003	478	532	15.89	2	1	1
POU2AF1	16003	2412	532	80.18	56	1	1
POU2F1	16003	4726	532	157.11	49	1	1
POU4F3	16003	1853	532	61.6	18	1	1
POU6F1	16003	4425	532	147.1	107	1	1
PPARD	16003	1327	532	44.11	28	1	1
PROP1	16003	81	532	2.69	0	1	1
PRRX1	16003	5302	532	176.26	133	1	1
PRRX2	16003	6687	532	222.3	143	1	1
RBPJ	16003	5590	532	185.83	72	1	1
REL	16003	5955	532	197.97	56	1	1
REST	16003	6798	532	225.99	139	1	1
RFX3	16003	6203	532	206.21	69	1	1
RFX5	16003	6898	532	229.32	162	1	1
RFX7	16003	5655	532	187.99	56	1	1
RFXANK	16003	6552	532	217.81	72	1	1
RHOXF1	16003	2740	532	91.09	24	1	1
RORA	16003	4211	532	139.99	114	1	1
RORB	16003	3755	532	124.83	101	1	1
RREB1	16003	5785	532	192.32	113	1	1
RUNX3	16003	3776	532	125.53	100	1	1
RXRB	16003	1667	532	55.42	24	1	1
SATB1	16003	6040	532	200.79	109	1	1
SIX1	16003	2957	532	98.3	76	1	1
SMAD1	16003	3376	532	112.23	67	1	1
SMAD2	16003	4122	532	137.03	99	1	1
SMAD4	16003	4949	532	164.52	47	1	1
SMAD5	16003	5433	532	180.61	48	1	1
SMAD9	16003	5740	532	190.82	83	1	1
SOX12	16003	4093	532	136.07	98	1	1
SOX15	16003	3280	532	109.04	66	1	1
SOX17	16003	5108	532	169.81	96	1	1
SOX18	16003	6198	532	206.04	137	1	1
SOX5	16003	4678	532	155.51	82	1	1
SOX7	16003	3124	532	103.85	60	1	1
SP1	16003	3848	532	127.92	103	1	1
SP2	16003	4610	532	153.25	36	1	1
SP3	16003	6974	532	231.84	106	1	1
SP4	16003	7577	532	251.89	129	1	1
SPDEF	16003	2108	532	70.08	38	1	1
SPI1	16003	5222	532	173.6	94	1	1
SPIB	16003	2010	532	66.82	28	1	1
SPIC	16003	698	532	23.2	7	1	1
SRF	16003	2392	532	79.52	25	1	1
STAT1	16003	5027	532	167.12	100	1	1
STAT2	16003	2220	532	73.8	34	1	1
TAL2	16003	3022	532	100.46	73	1	1
TBP	16003	1905	532	63.33	41	1	1
TBX15	16003	4029	532	133.94	107	1	1
TCF12	16003	5461	532	181.54	69	1	1
TCF3	16003	4881	532	162.26	85	1	1
TEAD1	16003	6741	532	224.1	115	1	1
TFAP2E	16003	4120	532	136.96	94	1	1
TFAP4	16003	3400	532	113.03	48	1	1
TFCP2	16003	5711	532	189.86	68	1	1
TFDP1	16003	3903	532	129.75	54	1	1
TFE3	16003	2740	532	91.09	59	1	1
TGIF2	16003	7191	532	239.06	210	1	1
TP53	16003	3254	532	108.18	48	1	1
TRIM28	16003	5990	532	199.13	126	1	1
USF1	16003	5916	532	196.67	75	1	1
USF2	16003	5428	532	180.45	58	1	1
VAX2	16003	2638	532	87.7	66	1	1
VDR	16003	3598	532	119.61	92	1	1
VSX1	16003	5685	532	188.99	149	1	1
XBP1	16003	3426	532	113.89	52	1	1
YY1	16003	4313	532	143.38	39	1	1
ZBTB12	16003	2520	532	83.77	45	1	1
ZBTB16	16003	2489	532	82.74	62	1	1
ZBTB3	16003	3328	532	110.64	51	1	1
ZBTB33	16003	5625	532	187	156	1	1
ZBTB6	16003	6193	532	205.88	91	1	1
ZBTB7A	16003	5551	532	184.54	155	1	1
ZEB1	16003	6372	532	211.83	138	1	1
ZFX	16003	5405	532	179.68	49	1	1
ZNF143	16003	3632	532	120.74	54	1	1
ZNF281	16003	6742	532	224.13	69	1	1
ZNF35	16003	708	532	23.54	9	1	1
ZNF354C	16003	5957	532	198.03	80	1	1
ZNF384	16003	2228	532	74.07	15	1	1
ZNF628	16003	5135	532	170.71	99	1	1
ZNF691	16003	5144	532	171.01	83	1	1
ZNF740	16003	3155	532	104.88	56	1	1
ZNF8	16003	4508	532	149.86	118	1	1
