# Supplementary material for: Master regulator analysis of paragangliomas carrying SDHx, VHL, or MAML3 genetic alterations
Source: BMC Cancer. 2019 Jun 24;19:619. doi: 10.1186/s12885-019-5813-z (PMC6591808; doi:10.1186/s12885-019-5813-z)
Supplement: Supplementary file 11 — Dataset S11. SDHC-loss iMEF master regulators. (CSV 19 kb) [file 12885_2019_5813_MOESM11_ESM.csv]

Regulon	Universe.Size	Regulon.Size	Total.Hits	Expected.Hits	Observed.Hits	Pvalue	Adjusted.Pvalue
EPAS1	24363	256	544	5.72	29	8.5e-13	4.5e-10
SATB1	24363	167	544	3.73	20	1.1e-09	2.7e-07
NKX2-9	24363	77	544	1.72	14	1.5e-09	2.7e-07
HOXA13	24363	54	544	1.21	12	2e-09	2.7e-07
ZFP423	24363	110	544	2.46	16	3.1e-09	3.3e-07
SOX6	24363	52	544	1.16	11	1.6e-08	1.5e-06
THRB	24363	377	544	8.42	28	3.4e-08	2.6e-06
MAF	24363	90	544	2.01	13	1e-07	6.8e-06
HOXC10	24363	287	544	6.41	23	1.5e-07	8.9e-06
RXRG	24363	290	544	6.48	23	1.8e-07	9.6e-06
NR1H3	24363	167	544	3.73	17	2.2e-07	1.1e-05
PAX1	24363	108	544	2.41	13	8.8e-07	3.9e-05
ZIC1	24363	54	544	1.21	9	2.8e-06	0.00012
HMGA2	24363	105	544	2.34	12	4e-06	0.00015
PITX1	24363	72	544	1.61	10	4.4e-06	0.00016
HOXC13	24363	90	544	2.01	11	5.3e-06	0.00018
HOXD8	24363	109	544	2.43	12	6e-06	0.00019
BARX2	24363	93	544	2.08	11	7.3e-06	0.00022
SOX13	24363	158	544	3.53	14	1.3e-05	0.00037
POU3F3	24363	121	544	2.7	12	1.8e-05	0.00047
OSR2	24363	146	544	3.26	13	2.5e-05	0.00064
EBF2	24363	107	544	2.39	11	2.8e-05	0.00068
ETV4	24363	130	544	2.9	12	3.6e-05	0.00084
ZFP105	24363	178	544	3.97	14	5e-05	0.0011
EGR2	24363	160	544	3.57	13	6.6e-05	0.0014
IRF1	24363	231	544	5.16	16	6.9e-05	0.0014
POU5F1	24363	165	544	3.68	13	9e-05	0.0018
HOXD1	24363	107	544	2.39	10	0.00014	0.0027
SOX7	24363	356	544	7.95	20	0.00017	0.0031
RFX2	24363	280	544	6.25	17	0.00021	0.0037
POU3F4	24363	56	544	1.25	7	0.00024	0.0041
NFE2L3	24363	185	544	4.13	13	0.00028	0.0045
IRF6	24363	138	544	3.08	11	0.00028	0.0045
FOXG1	24363	59	544	1.32	7	0.00033	0.0052
AR	24363	125	544	2.79	10	0.00051	0.0077
PPARA	24363	511	544	11.41	24	0.00056	0.0083
SOX11	24363	85	544	1.9	8	0.00063	0.009
MEIS1	24363	107	544	2.39	9	0.00067	0.0094
SOX9	24363	19	544	0.42	4	0.00073	0.0097
TBX5	24363	19	544	0.42	4	0.00073	0.0097
ELF3	24363	70	544	1.56	7	0.00095	0.012
FLI1	24363	238	544	5.31	14	0.00099	0.013
MAFF	24363	187	544	4.18	12	0.0011	0.013
FGF9	24363	139	544	3.1	10	0.0012	0.014
SMAD7	24363	190	544	4.24	12	0.0012	0.014
EBF3	24363	55	544	1.23	6	0.0014	0.016
TLX2	24363	120	544	2.68	9	0.0015	0.017
WT1	24363	144	544	3.22	10	0.0015	0.017
DMBX1	24363	196	544	4.38	12	0.0016	0.017
BRCA1	24363	461	544	10.29	21	0.0018	0.019
ETV5	24363	124	544	2.77	9	0.0019	0.02
ONECUT2	24363	228	544	5.09	13	0.002	0.02
HIC1	24363	315	544	7.03	16	0.0021	0.021
SOX18	24363	60	544	1.34	6	0.0022	0.022
CEBPA	24363	105	544	2.34	8	0.0025	0.024
LHX6	24363	130	544	2.9	9	0.0026	0.025
RUNX3	24363	44	544	0.98	5	0.0029	0.027
SMAD6	24363	157	544	3.51	10	0.0029	0.027
EHF	24363	108	544	2.41	8	0.0029	0.027
LEF1	24363	158	544	3.53	10	0.003	0.027
HOXB3	24363	65	544	1.45	6	0.0033	0.029
ARNTL	24363	302	544	6.74	15	0.0035	0.03
EN1	24363	217	544	4.85	12	0.0037	0.031
MSX2	24363	137	544	3.06	9	0.0037	0.031
HOXD3	24363	191	544	4.26	11	0.0039	0.032
DLX3	24363	30	544	0.67	4	0.0043	0.034
EBF1	24363	309	544	6.9	15	0.0043	0.034
IRF8	24363	116	544	2.59	8	0.0045	0.036
NFIB	24363	70	544	1.56	6	0.0047	0.037
AHR	24363	95	544	2.12	7	0.0054	0.041
NKX3-2	24363	32	544	0.71	4	0.0054	0.041
NR2F2	24363	33	544	0.74	4	0.006	0.045
DMRT2	24363	203	544	4.53	11	0.0061	0.045
MYF5	24363	128	544	2.86	8	0.0081	0.058
FOXA2	24363	36	544	0.8	4	0.0082	0.058
MEF2C	24363	36	544	0.8	4	0.0082	0.058
MAFB	24363	129	544	2.88	8	0.0085	0.059
FOXN1	24363	303	544	6.77	14	0.0086	0.059
RORB	24363	435	544	9.71	18	0.0095	0.064
HOXA11	24363	59	544	1.32	5	0.01	0.066
ZIC2	24363	82	544	1.83	6	0.01	0.066
BHLHE41	24363	82	544	1.83	6	0.01	0.066
ETV1	24363	219	544	4.89	11	0.011	0.068
TGIF2	24363	108	544	2.41	7	0.011	0.068
ALX3	24363	163	544	3.64	9	0.011	0.07
LHX8	24363	61	544	1.36	5	0.012	0.072
HMX3	24363	224	544	5	11	0.012	0.076
FOXD1	24363	87	544	1.94	6	0.013	0.08
NFIA	24363	63	544	1.41	5	0.013	0.08
GLI2	24363	88	544	1.96	6	0.014	0.083
TRP63	24363	117	544	2.61	7	0.016	0.094
DDIT3	24363	44	544	0.98	4	0.016	0.096
MYB	24363	67	544	1.5	5	0.017	0.096
HLF	24363	67	544	1.5	5	0.017	0.096
BARX1	24363	93	544	2.08	6	0.018	0.1
ESR1	24363	26	544	0.58	3	0.02	0.11
SOX10	24363	180	544	4.02	9	0.02	0.11
FOSL1	24363	124	544	2.77	7	0.021	0.12
GLI1	24363	100	544	2.23	6	0.025	0.13
HOXA1	24363	50	544	1.12	4	0.025	0.13
PPARG	24363	51	544	1.14	4	0.027	0.14
HOXC11	24363	102	544	2.28	6	0.027	0.14
FOS	24363	190	544	4.24	9	0.027	0.14
EGR4	24363	76	544	1.7	5	0.028	0.14
POU3F1	24363	52	544	1.16	4	0.029	0.15
NFATC2	24363	104	544	2.32	6	0.029	0.15
ZFP354C	24363	108	544	2.41	6	0.034	0.17
MYCN	24363	33	544	0.74	3	0.037	0.18
SOX21	24363	57	544	1.27	4	0.038	0.19
BACH2	24363	58	544	1.3	4	0.04	0.2
ISL2	24363	15	544	0.33	2	0.043	0.21
PAX2	24363	86	544	1.92	5	0.044	0.21
TGIF1	24363	87	544	1.94	5	0.045	0.21
HOXA7	24363	36	544	0.8	3	0.046	0.21
HNF1B	24363	61	544	1.36	4	0.047	0.22
HINFP	24363	61	544	1.36	4	0.047	0.22
FOXQ1	24363	16	544	0.36	2	0.049	0.22
DBP	24363	90	544	2.01	5	0.051	0.23
E2F7	24363	151	544	3.37	7	0.053	0.24
PAX6	24363	92	544	2.05	5	0.055	0.24
ERG	24363	39	544	0.87	3	0.056	0.24
HOXC8	24363	39	544	0.87	3	0.056	0.24
HOXB7	24363	66	544	1.47	4	0.06	0.26
TLX1	24363	325	544	7.26	12	0.062	0.27
NR2F1	24363	41	544	0.92	3	0.063	0.27
KLF12	24363	41	544	0.92	3	0.063	0.27
MYF6	24363	256	544	5.72	10	0.063	0.27
MXI1	24363	159	544	3.55	7	0.066	0.28
ISL1	24363	130	544	2.9	6	0.072	0.3
HOXB13	24363	100	544	2.23	5	0.073	0.3
RARB	24363	132	544	2.95	6	0.076	0.31
CDX2	24363	21	544	0.47	2	0.079	0.32
NKX2-1	24363	45	544	1	3	0.079	0.32
DLX4	24363	74	544	1.65	4	0.084	0.33
MITF	24363	238	544	5.31	9	0.087	0.34
PKNOX2	24363	24	544	0.54	2	0.1	0.39
GATA6	24363	51	544	1.14	3	0.11	0.41
HOXD12	24363	81	544	1.81	4	0.11	0.41
SOX2	24363	249	544	5.56	9	0.11	0.41
FOXP1	24363	81	544	1.81	4	0.11	0.41
E2F6	24363	114	544	2.55	5	0.11	0.43
PAX3	24363	182	544	4.06	7	0.11	0.43
KLF4	24363	115	544	2.57	5	0.12	0.43
BCL6B	24363	149	544	3.33	6	0.12	0.44
TCF7L2	24363	117	544	2.61	5	0.12	0.45
ELF5	24363	151	544	3.37	6	0.12	0.45
SHOX2	24363	55	544	1.23	3	0.12	0.45
MSX1	24363	28	544	0.63	2	0.13	0.46
VDR	24363	120	544	2.68	5	0.13	0.47
NR1H4	24363	121	544	2.7	5	0.13	0.48
IRF9	24363	58	544	1.3	3	0.14	0.49
DLX1	24363	59	544	1.32	3	0.14	0.51
ARX	24363	195	544	4.35	7	0.15	0.52
PRDM1	24363	93	544	2.08	4	0.15	0.52
HOXC5	24363	31	544	0.69	2	0.15	0.52
MYC	24363	126	544	2.81	5	0.15	0.52
NKX6-1	24363	93	544	2.08	4	0.15	0.52
ALX1	24363	60	544	1.34	3	0.15	0.52
SOX15	24363	61	544	1.36	3	0.16	0.52
GLIS1	24363	61	544	1.36	3	0.16	0.52
MEOX1	24363	62	544	1.38	3	0.16	0.53
MYBL2	24363	390	544	8.71	12	0.17	0.55
SIX4	24363	64	544	1.43	3	0.17	0.56
PLAGL1	24363	97	544	2.17	4	0.17	0.56
SIX3	24363	132	544	2.95	5	0.17	0.56
PHOX2A	24363	65	544	1.45	3	0.18	0.57
PITX2	24363	99	544	2.21	4	0.18	0.58
PLAG1	24363	134	544	2.99	5	0.18	0.58
LHX9	24363	36	544	0.8	2	0.19	0.6
POU4F1	24363	36	544	0.8	2	0.19	0.6
GATA4	24363	37	544	0.83	2	0.2	0.62
PRRX1	24363	37	544	0.83	2	0.2	0.62
MYOD1	24363	38	544	0.85	2	0.21	0.64
HOXA2	24363	39	544	0.87	2	0.22	0.65
RORA	24363	180	544	4.02	6	0.22	0.65
GLIS3	24363	143	544	3.19	5	0.22	0.65
E2F2	24363	143	544	3.19	5	0.22	0.65
LHX2	24363	144	544	3.22	5	0.22	0.66
SOX12	24363	40	544	0.89	2	0.22	0.67
FOXJ1	24363	74	544	1.65	3	0.23	0.67
ZFP42	24363	74	544	1.65	3	0.23	0.67
KLF11	24363	74	544	1.65	3	0.23	0.67
FOXO1	24363	41	544	0.92	2	0.23	0.68
NFIC	24363	42	544	0.94	2	0.24	0.7
LBX2	24363	77	544	1.72	3	0.25	0.71
MAFK	24363	267	544	5.96	8	0.25	0.71
HMX1	24363	78	544	1.74	3	0.25	0.72
ALX4	24363	153	544	3.42	5	0.26	0.72
CREM	24363	153	544	3.42	5	0.26	0.72
ATF7	24363	44	544	0.98	2	0.26	0.72
ZBTB16	24363	191	544	4.26	6	0.26	0.72
PARP1	24363	234	544	5.22	7	0.27	0.75
TAL1	24363	48	544	1.07	2	0.29	0.8
ATF5	24363	49	544	1.09	2	0.3	0.82
RUNX2	24363	17	544	0.38	1	0.32	0.86
HOXC9	24363	17	544	0.38	1	0.32	0.86
POU6F1	24363	89	544	1.99	3	0.32	0.86
SOX30	24363	248	544	5.54	7	0.32	0.86
GBX1	24363	17	544	0.38	1	0.32	0.86
HES1	24363	168	544	3.75	5	0.32	0.86
ASCL1	24363	52	544	1.16	2	0.32	0.86
HMX2	24363	253	544	5.65	7	0.34	0.89
PHOX2B	24363	54	544	1.21	2	0.34	0.9
HAND2	24363	93	544	2.08	3	0.34	0.9
HBP1	24363	256	544	5.72	7	0.35	0.91
FOXL1	24363	57	544	1.27	2	0.36	0.94
RBPJ	24363	20	544	0.45	1	0.36	0.94
TCF4	24363	20	544	0.45	1	0.36	0.94
ARNTL2	24363	58	544	1.3	2	0.37	0.95
FOXF2	24363	21	544	0.47	1	0.38	0.96
IRF2	24363	21	544	0.47	1	0.38	0.96
ARID3A	24363	60	544	1.34	2	0.39	0.96
NKX2-5	24363	225	544	5.02	6	0.39	0.96
SOX8	24363	60	544	1.34	2	0.39	0.96
ESRRB	24363	141	544	3.15	4	0.39	0.96
INSM1	24363	60	544	1.34	2	0.39	0.96
ESR2	24363	61	544	1.36	2	0.4	0.97
PRRX2	24363	61	544	1.36	2	0.4	0.97
RUNX1	24363	144	544	3.22	4	0.4	0.98
ONECUT1	24363	24	544	0.54	1	0.42	1
HLTF	24363	149	544	3.33	4	0.43	1
SOX4	24363	25	544	0.56	1	0.43	1
SMAD9	24363	107	544	2.39	3	0.43	1
ZBTB3	24363	25	544	0.56	1	0.43	1
PAX8	24363	26	544	0.58	1	0.44	1
UNCX	24363	68	544	1.52	2	0.45	1
BACH1	24363	243	544	5.43	6	0.46	1
PBX2	24363	71	544	1.59	2	0.47	1
SOX17	24363	157	544	3.51	4	0.47	1
ATF3	24363	29	544	0.65	1	0.48	1
NR4A1	24363	72	544	1.61	2	0.48	1
NFYC	24363	31	544	0.69	1	0.5	1
SIX2	24363	163	544	3.64	4	0.5	1
LMX1A	24363	342	544	7.64	8	0.5	1
ELK4	24363	122	544	2.72	3	0.51	1
EVX2	24363	302	544	6.74	7	0.51	1
LHX4	24363	214	544	4.78	5	0.52	1
POU3F2	24363	439	544	9.8	10	0.52	1
FOXA1	24363	33	544	0.74	1	0.53	1
FOXC1	24363	124	544	2.77	3	0.53	1
MAX	24363	80	544	1.79	2	0.54	1
TBP	24363	445	544	9.94	10	0.54	1
REST	24363	176	544	3.93	4	0.56	1
TRP53	24363	224	544	5	5	0.56	1
SPIB	24363	178	544	3.97	4	0.56	1
GSC	24363	88	544	1.96	2	0.59	1
MEIS2	24363	40	544	0.89	1	0.6	1
TCF7	24363	138	544	3.08	3	0.6	1
LHX1	24363	42	544	0.94	1	0.61	1
RXRA	24363	191	544	4.26	4	0.62	1
IKZF1	24363	142	544	3.17	3	0.62	1
VAX2	24363	94	544	2.1	2	0.62	1
EWSR1	24363	338	544	7.55	7	0.63	1
CEBPB	24363	46	544	1.03	1	0.65	1
LMO2	24363	248	544	5.54	5	0.65	1
NFATC1	24363	46	544	1.03	1	0.65	1
EN2	24363	48	544	1.07	1	0.66	1
POU4F3	24363	48	544	1.07	1	0.66	1
NRF1	24363	352	544	7.86	7	0.67	1
NKX2-3	24363	104	544	2.32	2	0.68	1
PBX1	24363	50	544	1.12	1	0.68	1
STAT6	24363	256	544	5.72	5	0.68	1
SPDEF	24363	51	544	1.14	1	0.68	1
SP4	24363	52	544	1.16	1	0.69	1
DLX5	24363	53	544	1.18	1	0.7	1
HIF1A	24363	211	544	4.71	4	0.7	1
HOXB9	24363	56	544	1.25	1	0.72	1
NR5A1	24363	218	544	4.87	4	0.72	1
EMX2	24363	115	544	2.57	2	0.73	1
OTX2	24363	58	544	1.3	1	0.73	1
REL	24363	58	544	1.3	1	0.73	1
EP300	24363	114	544	2.55	2	0.73	1
HOXA3	24363	59	544	1.32	1	0.74	1
NFKB1	24363	275	544	6.14	5	0.74	1
SP2	24363	59	544	1.32	1	0.74	1
ATF1	24363	62	544	1.38	1	0.75	1
GTF2I	24363	119	544	2.66	2	0.75	1
BSX	24363	63	544	1.41	1	0.76	1
LHX3	24363	65	544	1.45	1	0.77	1
IRF5	24363	65	544	1.45	1	0.77	1
E2F4	24363	65	544	1.45	1	0.77	1
MAFA	24363	287	544	6.41	5	0.77	1
PITX3	24363	128	544	2.86	2	0.78	1
USF2	24363	128	544	2.86	2	0.78	1
ZBTB33	24363	67	544	1.5	1	0.78	1
HOXC12	24363	130	544	2.9	2	0.79	1
HSF1	24363	129	544	2.88	2	0.79	1
SMAD1	24363	70	544	1.56	1	0.79	1
RFX1	24363	71	544	1.59	1	0.8	1
IKZF2	24363	136	544	3.04	2	0.81	1
NFATC4	24363	302	544	6.74	5	0.81	1
MECP2	24363	138	544	3.08	2	0.82	1
NFIX	24363	75	544	1.67	1	0.82	1
STAT1	24363	139	544	3.1	2	0.82	1
DEAF1	24363	75	544	1.67	1	0.82	1
FOXO4	24363	140	544	3.13	2	0.82	1
RFX4	24363	77	544	1.72	1	0.82	1
ZFP691	24363	76	544	1.7	1	0.82	1
ESX1	24363	144	544	3.22	2	0.83	1
DMRT1	24363	79	544	1.76	1	0.83	1
MYOG	24363	82	544	1.83	1	0.84	1
NFE2	24363	204	544	4.56	3	0.84	1
STAT3	24363	527	544	11.77	9	0.84	1
NANOG	24363	146	544	3.26	2	0.84	1
FOSL2	24363	217	544	4.85	3	0.87	1
IRX2	24363	91	544	2.03	1	0.87	1
BBX	24363	91	544	2.03	1	0.87	1
E2F3	24363	92	544	2.05	1	0.88	1
ZIC3	24363	94	544	2.1	1	0.88	1
RFXAP	24363	94	544	2.1	1	0.88	1
FOXM1	24363	96	544	2.14	1	0.89	1
STAT2	24363	167	544	3.73	2	0.89	1
ZEB1	24363	167	544	3.73	2	0.89	1
CTCF	24363	102	544	2.28	1	0.9	1
MXD4	24363	170	544	3.8	2	0.9	1
IRF7	24363	104	544	2.32	1	0.9	1
GTF2IRD1	24363	101	544	2.26	1	0.9	1
CEBPE	24363	237	544	5.29	3	0.9	1
OTX1	24363	180	544	4.02	2	0.91	1
BPTF	24363	108	544	2.41	1	0.91	1
ARNT2	24363	113	544	2.52	1	0.92	1
E2F5	24363	251	544	5.6	3	0.92	1
XBP1	24363	373	544	8.33	5	0.92	1
ELF4	24363	187	544	4.18	2	0.92	1
HDX	24363	111	544	2.48	1	0.92	1
CEBPD	24363	115	544	2.57	1	0.93	1
FOXH1	24363	116	544	2.59	1	0.93	1
NKX6-2	24363	190	544	4.24	2	0.93	1
NR2C2	24363	189	544	4.22	2	0.93	1
VSX1	24363	193	544	4.31	2	0.93	1
FOXD3	24363	127	544	2.84	1	0.94	1
MEF2D	24363	121	544	2.7	1	0.94	1
RARA	24363	127	544	2.84	1	0.94	1
NR5A2	24363	124	544	2.77	1	0.94	1
GABPB2	24363	393	544	8.78	5	0.94	1
FOXA3	24363	275	544	6.14	3	0.95	1
NOBOX	24363	211	544	4.71	2	0.95	1
POU2F2	24363	134	544	2.99	1	0.95	1
TEF	24363	213	544	4.76	2	0.95	1
ZFP143	24363	140	544	3.13	1	0.96	1
TRIM28	24363	365	544	8.15	4	0.96	1
FOXO3	24363	137	544	3.06	1	0.96	1
NKX6-3	24363	141	544	3.15	1	0.96	1
RFX3	24363	152	544	3.39	1	0.97	1
SP3	24363	154	544	3.44	1	0.97	1
ESRRA	24363	307	544	6.85	3	0.97	1
CDC5L	24363	309	544	6.9	3	0.97	1
DBX2	24363	236	544	5.27	2	0.97	1
CNOT3	24363	310	544	6.92	3	0.97	1
FOXP3	24363	589	544	13.15	7	0.98	1
TEAD1	24363	181	544	4.04	1	0.98	1
AIRE	24363	201	544	4.49	1	0.99	1
NR3C1	24363	281	544	6.27	2	0.99	1
MAFG	24363	192	544	4.29	1	0.99	1
NFYB	24363	408	544	9.11	3	0.99	1
PAX5	24363	189	544	4.22	1	0.99	1
PAX7	24363	303	544	6.77	2	0.99	1
POU2F3	24363	202	544	4.51	1	0.99	1
TFDP1	24363	284	544	6.34	2	0.99	1
NR0B1	24363	73	544	1.63	0	1	1
ARNT	24363	62	544	1.38	0	1	1
ATF2	24363	103	544	2.3	0	1	1
ATF4	24363	91	544	2.03	0	1	1
ATOH1	24363	183	544	4.09	0	1	1
BCL6	24363	40	544	0.89	0	1	1
NR1I3	24363	75	544	1.67	0	1	1
CBFB	24363	109	544	2.43	0	1	1
CDX1	24363	90	544	2.01	0	1	1
CEBPG	24363	37	544	0.83	0	1	1
VSX2	24363	463	544	10.34	0	1	1
CLOCK	24363	308	544	6.88	0	1	1
CREB1	24363	75	544	1.67	0	1	1
CRX	24363	25	544	0.56	0	1	1
CUX1	24363	354	544	7.9	2	1	1
E2F1	24363	51	544	1.14	0	1	1
E4F1	24363	199	544	4.44	0	1	1
EGR1	24363	39	544	0.87	0	1	1
ELF1	24363	54	544	1.21	0	1	1
ELK1	24363	78	544	1.74	0	1	1
ELK3	24363	93	544	2.08	0	1	1
NR2F6	24363	100	544	2.23	0	1	1
ERF	24363	91	544	2.03	0	1	1
ETV6	24363	65	544	1.45	0	1	1
MECOM	24363	56	544	1.25	0	1	1
EVX1	24363	67	544	1.5	0	1	1
FOXI1	24363	1111	544	24.81	0	1	1
FOSB	24363	40	544	0.89	0	1	1
GABPA	24363	112	544	2.5	0	1	1
GABPB1	24363	38	544	0.85	0	1	1
GATA1	24363	49	544	1.09	0	1	1
GATA5	24363	119	544	2.66	0	1	1
GCM1	24363	74	544	1.65	0	1	1
NR6A1	24363	51	544	1.14	0	1	1
GFI1	24363	92	544	2.05	0	1	1
GFI1B	24363	421	544	9.4	1	1	1
GLI3	24363	55	544	1.23	0	1	1
GSX2	24363	61	544	1.36	0	1	1
HAND1	24363	45	544	1	0	1	1
HLX	24363	70	544	1.56	0	1	1
MNX1	24363	250	544	5.58	1	1	1
HNF4A	24363	246	544	5.49	1	1	1
HOXA5	24363	19	544	0.42	0	1	1
HOXA6	24363	17	544	0.38	0	1	1
HOXA9	24363	29	544	0.65	0	1	1
HOXB4	24363	26	544	0.58	0	1	1
HOXB5	24363	26	544	0.58	0	1	1
HOXB6	24363	77	544	1.72	0	1	1
HOXC4	24363	20	544	0.45	0	1	1
HOXC6	24363	85	544	1.9	0	1	1
HOXD11	24363	17	544	0.38	0	1	1
HOXD9	24363	55	544	1.23	0	1	1
HSF2	24363	159	544	3.55	0	1	1
IRF4	24363	401	544	8.95	1	1	1
IRX3	24363	82	544	1.83	0	1	1
JUNB	24363	53	544	1.18	0	1	1
JUND	24363	56	544	1.25	0	1	1
LHX5	24363	54	544	1.21	0	1	1
LMX1B	24363	72	544	1.61	0	1	1
ZBTB7A	24363	230	544	5.14	0	1	1
MXD1	24363	67	544	1.5	0	1	1
MXD3	24363	68	544	1.52	0	1	1
SMAD2	24363	228	544	5.09	0	1	1
SMAD3	24363	221	544	4.93	0	1	1
SMAD4	24363	81	544	1.81	0	1	1
SMAD5	24363	185	544	4.13	0	1	1
ASCL2	24363	47	544	1.05	0	1	1
MAZ	24363	85	544	1.9	0	1	1
MEF2A	24363	194	544	4.33	0	1	1
FOXK1	24363	64	544	1.43	0	1	1
MTF1	24363	68	544	1.52	0	1	1
MYBL1	24363	26	544	0.58	0	1	1
NEUROD1	24363	38	544	0.85	0	1	1
NFATC3	24363	62	544	1.38	0	1	1
NFE2L1	24363	331	544	7.39	2	1	1
NFE2L2	24363	42	544	0.94	0	1	1
NFIL3	24363	42	544	0.94	0	1	1
NFKB2	24363	208	544	4.64	0	1	1
NFYA	24363	93	544	2.08	0	1	1
NHLH1	24363	39	544	0.87	0	1	1
NKX2-2	24363	90	544	2.01	0	1	1
NKX3-1	24363	138	544	3.08	0	1	1
NR1I2	24363	242	544	5.4	0	1	1
NR4A2	24363	33	544	0.74	0	1	1
OTP	24363	902	544	20.14	0	1	1
PAX4	24363	1337	544	29.85	1	1	1
PDX1	24363	57	544	1.27	0	1	1
PGR	24363	123	544	2.75	0	1	1
POU1F1	24363	647	544	14.45	2	1	1
PKNOX1	24363	23	544	0.51	0	1	1
POU2AF1	24363	76	544	1.7	0	1	1
POU2F1	24363	80	544	1.79	0	1	1
PPARD	24363	79	544	1.76	0	1	1
PROP1	24363	531	544	11.86	0	1	1
RARG	24363	29	544	0.65	0	1	1
RAX	24363	94	544	2.1	0	1	1
RELA	24363	143	544	3.19	0	1	1
RFXANK	24363	266	544	5.94	0	1	1
RXRB	24363	90	544	2.01	0	1	1
NKX1-2	24363	35	544	0.78	0	1	1
SIX1	24363	28	544	0.63	0	1	1
SIX6	24363	260	544	5.81	0	1	1
SOX1	24363	24	544	0.54	0	1	1
SOX14	24363	29	544	0.65	0	1	1
SP1	24363	84	544	1.88	0	1	1
SPIC	24363	61	544	1.36	0	1	1
SREBF1	24363	335	544	7.48	0	1	1
SREBF2	24363	60	544	1.34	0	1	1
SRF	24363	395	544	8.82	0	1	1
STAT4	24363	93	544	2.08	0	1	1
STAT5A	24363	71	544	1.59	0	1	1
STAT5B	24363	600	544	13.4	2	1	1
BHLHE40	24363	58	544	1.3	0	1	1
T	24363	45	544	1	0	1	1
TAL2	24363	56	544	1.25	0	1	1
TBX15	24363	32	544	0.71	0	1	1
HNF1A	24363	214	544	4.78	0	1	1
TCF12	24363	31	544	0.69	0	1	1
TCF3	24363	150	544	3.35	0	1	1
THRA	24363	100	544	2.23	0	1	1
TRP73	24363	115	544	2.57	0	1	1
NR1H2	24363	92	544	2.05	0	1	1
USF1	24363	99	544	2.21	0	1	1
VAX1	24363	100	544	2.23	0	1	1
YY1	24363	71	544	1.59	0	1	1
ZFP148	24363	72	544	1.61	0	1	1
ZBTB7B	24363	275	544	6.14	0	1	1
ZFX	24363	129	544	2.88	0	1	1
ETS1	24363	428	544	9.56	1	1	1
ETS2	24363	31	544	0.69	0	1	1
NR2E3	24363	87	544	1.94	0	1	1
OSR1	24363	19	544	0.42	0	1	1
ETV3	24363	254	544	5.67	0	1	1
HNF4G	24363	1067	544	23.82	1	1	1
IRX4	24363	1010	544	22.55	2	1	1
ZFP410	24363	102	544	2.28	0	1	1
RFX5	24363	52	544	1.16	0	1	1
IRF3	24363	228	544	5.09	0	1	1
IRX5	24363	60	544	1.34	0	1	1
BARHL1	24363	49	544	1.09	0	1	1
PATZ1	24363	27	544	0.6	0	1	1
GMEB1	24363	131	544	2.93	0	1	1
FOXJ2	24363	36	544	0.8	0	1	1
IRX6	24363	59	544	1.32	0	1	1
KLF15	24363	43	544	0.96	0	1	1
ZFP740	24363	146	544	3.26	0	1	1
RREB1	24363	39	544	0.87	0	1	1
ELF2	24363	65	544	1.45	0	1	1
ARID5B	24363	23	544	0.51	0	1	1
ISX	24363	535	544	11.95	0	1	1
GZF1	24363	31	544	0.69	0	1	1
SPZ1	24363	683	544	15.25	0	1	1
JDP2	24363	419	544	9.36	2	1	1
GLIS2	24363	93	544	2.08	0	1	1
KLF7	24363	33	544	0.74	0	1	1
BARHL2	24363	69	544	1.54	0	1	1
OVOL2	24363	24	544	0.54	0	1	1
GCM2	24363	84	544	1.88	0	1	1
MZF1	24363	29	544	0.65	0	1	1
ZBTB12	24363	85	544	1.9	0	1	1
RHOX11	24363	87	544	1.94	0	1	1
HMBOX1	24363	254	544	5.67	0	1	1
ZFP281	24363	23	544	0.51	0	1	1
NKX2-4	24363	251	544	5.6	0	1	1
FOXJ3	24363	214	544	4.78	0	1	1
ZFP628	24363	53	544	1.18	0	1	1
GTF2A2	24363	561	544	12.53	0	1	1
HOMEZ	24363	62	544	1.38	0	1	1
DMRT3	24363	70	544	1.56	0	1	1
ZBTB6	24363	74	544	1.65	0	1	1
ZFP128	24363	37	544	0.83	0	1	1
TBX22	24363	93	544	2.08	0	1	1
FEV	24363	351	544	7.84	1	1	1
ZFP384	24363	206	544	4.6	0	1	1
RFX7	24363	47	544	1.05	0	1	1
